# Supplementary material for: The trypanosome transcriptome is remodelled during differentiation but displays limited responsiveness within life stages
Source: BMC Genomics. 2008 Jun 23;9:298. doi: 10.1186/1471-2164-9-298 (PMC2443814; doi:10.1186/1471-2164-9-298)
Supplement: Additional file 2 — Details of open reading frame selection, microarray oligonucleotides, qRT-PCR primers, database annotation and prior work. Functional groups assigned based on likely orthologs and/or domain annotation from multiple sources. Accession numbers are for T. brucei 927 at GeneDB, except ESAG6 and ESAG7 which are for T. brucei 427 at GeneDB, and VSG oligonucleotides which are based on sequences deposited at NCBI. All oligonucleotide sequences are given in 5'-3' orientation. Array version 1.0 was used for the bloodstream v procyclic comparison and analysis of the Rab5 overexpressor lines; array version 1.1 used in all other experiments. The "Cross-hybridising ORFs" column gives the GeneDB accession numbers of ORFS likely to cross-hybridise to each oligonucleotide, when applicable, as predicted by the OligoArray 2.0 program. qRT-PCR oligonucleotide sequences are given for all ORFs analysed by qRT-PCR. [file 1471-2164-9-298-S2.xls]

## Sheet: Sheet1
Functional group	GeneDB Accession	Annotation	Array Oligo	Array version	Cross-hybridising ORFs	qRT-PCR Oligos	Previous data/notes
Cell surface	X56762	VSG 221	AATGGAAACAGCAGGGAAATTTGAAGTTTTAACCCAGAAGCACAAGCCCGCTGAAAGCCAACAACAA	1.0/1.1			BSF-specific
Cell surface	X56763	VSG 118	TAGCTGAAGCCATCGCGCTTGTCAGCAACTATAACACGCTGGCCGATAGCATAGGAACGAGAGCAAA	1.0/1.1			BSF-specific
Cell surface	V01387	VSG 117	CGACCAGACGCTCCTAGCTGTTCTTGTGGCTTCTCCGGAGATGGCTGAAATACTGAAACTAGAAGCG	1.0/1.1	Tb927.3.180		BSF-specific
Cell surface	X56764	VSG 121	CACGACCTGACATCGGACGGTAACGACAACTTAGCGACCATCACAGACTCAGCTTCAGCGCCAGCAA	1.0/1.1			BSF-specific
Vesicle coat	Tb10.70.0830	CLH (clathrin heavy chain)	ATGATTCAGGCAGGCCCAGCACAGCCCATGGGAGTTCCGATGCATAATGTGAACATCCACCCGCAAC	1.0/1.1		F: ATACGTGCCCTCAAAACCTG, R: GGATTCGAGGTATGGCAGAA	upregulated in BSF (Morgan et al, J Cell Sci 2001, PMID: 11683388)
Vesicle coat	Tb10.61.1910	CLL (clathrin light chain)	GGATGAAAACGCTGTGTGGGTCAATGTGGGGAAAATGGTGGCTTTCAACAAGGTCAATAAGTACTCC	1.0/1.1		F: AGATGCGCGAGGAAAAGATA, R: ACCATTTTCCCCACATTGAC
Other trafficking	Tb11.01.6740	Amphiphysin	TGAGGCTGATATTCCCAAGGAGGCATCAACTGGGTCTTCTCCAAAGAAGCCTGCAAGTGAAGATGCT	1.0/1.1
Other trafficking	Tb11.02.2410	AP180	CTGCGGCGGGCATCGTTCCCTCGTGGAGTGATTCGTCAGCATCATGGGGTCGAGGTAATTGCGGTAG	1.0/1.1
Other trafficking	Tb09.160.4770	AP2-kinase1	CAACAACGGATGACCTCTTTGGAGGCGCCTCTACAGCTACTGCGAGCAACCAAATCCCACCCCAGGG	1.0/1.1
Other trafficking	Tb927.3.5340	HIP (Hsc70-interacting protein)	AACACCCGGTACCACGAATTCGGCCCCACCTAAGGGACCACTTCATGACCCTGACGAGTTGGATTAA	1.0/1.1
Other trafficking	Tb09.160.5650	HIP (Huntingtin-interacting protein)	GTCTAACAGTGCTGATGTAACTGTTACGGATATAAAGGCTGATATTACTCCATCAGAGTGGCAAACG	1.0/1.1
Vesicle coat	Tb11.50.0006	epsin-like	TGACCCAACTGAATACGATGGAACAACAAATCGCACAGTTCGCTGGTCAGAACAGTGGCTTTCCACA	1.0/1.1	Tb11.0890	F: CCCTCTGAAATCAAGGCAAC, R: AGCTGACGCAAAAAGGTCAT
Other trafficking	Tb927.3.4760	dynamin	GATGATGACTGCTTTAACGAAGGCGCGTACCGTCCTTGACAGTGTTCGAGAGTTTGCTCTTATTTAG	1.0/1.1	Tb927.3.4720
Other trafficking	Tb927.3.4720	dynamin	TGGTGCGAAAACTGTATTCTGAAAGGTCCGTTGAGGAATTGCTTGCGGAGCCACCACAAATTGCTCA	1.0/1.1	Tb927.3.4760
Vesicle coat	Tb10.6k15.2500	AP1/2 beta	TCTGCCAGCGGTACCGCCAAAACCAGTCGTTCAACAGGCGTCAACTCTGGATGATTTGTTTTCATGA	1.0/1.1
Vesicle coat	Tb927.4.760	AP1 gamma	CGCCTTGTTATGCTTCGCGTGAAGGTTCTCTACACAGTTGCTGGGGCATCCCGTTCCCAAATGCTGC	1.0/1.1
Vesicle coat	Tb927.7.3180	AP1 mu	CGTGCGAAGCAGTGATCCATCCGTGTTTGCTAAGGCACCAGTACAAGTGAAATTTGAGGTCCCATAC	1.0/1.1
Vesicle coat	Tb927.3.4000	AP1 sigma	CGAGGCGGCAGCGGAGGACACGGAATTATCCAGAGGATCCGGCACAAATTCCTCAAAGGCACGCTAA	1.0/1.1
Vesicle coat	Tb11.01.2420	AP3 beta	GCTTCCAGTACAACGGCAGGTAATAATGCGGTTCGAGAAGTTATTAATGACAAGACAACTGCCTCAG	1.0/1.1
Vesicle coat	Tb927.5.3610	AP3 delta	TCGGAACACACTTCTTTAGCGGAGCTTCTGGCCCAAGAAATCGCAAAACTCTTGATGACGGCCACGT	1.0/1.1
Vesicle coat	Tb927.4.2020	AP3 mu	GGAACACGAACTTTAAGAAGGCACGTAACATGCTGGTGTGGAATGTAGGGTCACTTCATCGTGGCAC	1.0/1.1
Vesicle coat	Tb927.8.6680	AP3 sigma	TGTGCGAGCTTGATCTCATATTTCATTCTGACAAGGTGCAGTTACTTCTGATGGAAATGGTGATGGG	1.0/1.1
Vesicle coat	Tb10.6k15.1180	AP4 beta	TTGAAGATGCACTTGACGTGTGTGGAGTCGTCATGCTTACGGCTGGTCCTCACAATGATGGTGATAG	1.0/1.1
Vesicle coat	Tb927.6.2960	AP4 epsilon	TCGTAGAAATGATTGGAAATGAACTCATAGTTGCGGCTGTGCTGCCTGGAACTGATCAACTACTACT	1.0/1.1
Vesicle coat	Tb927.8.7050	AP4 mu	TTACAACCCGTCACGTTGGATTAGAAACATTGTGTTAGCTGATTCCTACGTATTCCGAACACATTGA	1.0/1.1
Vesicle coat	Tb10.61.2530	AP4 sigma	ATCGTTGAGGAGATGTTTGTGAATGGTCGGGTTGGAGAAACTAACAAACTCTTAGTGCTGCAACCGG	1.0/1.1		F: CTTTGGGAATGTGTGTGAGC, R: CCGGTTGCAGCACTAAGAGT
Vesicle coat	Tb09.244.2760	emp24	CATCTTTTCCTTGTGGGAAATGTGGCACCTTAAGCGATACTTCCGAAAGAAGCGACTTATTGACTAA	1.0/1.1
Vesicle coat	Tb11.01.6880	emp24	GGCTGTGAGGAATATTCAACATGGGTTACGAGAGGTACTTGAGGTTCAGCAGTACATCAGAGGCCGC	1.0/1.1		F: TCATCAGGCCGTGATACTGA, R: AATGGAAAATGCAACCACCT
Vesicle coat	Tb927.4.4350	emp24	GAGTATCGTTCCACTTCCGTTTTCACGTAGACTACAACTCAGTGTCTGATGAAACAAAGCTGCTGGA	1.0/1.1		F: CGTTCCACTTCCGTTTTCAC, R: TGCTTCAACTGCATCCTACG
Vesicle coat	Tb10.61.2630	Sec13	GTTTTGCCAACCATGGTTTAAAACACCTCTCAGCGAATACGAAAACCAAAATCAGCGGGTTCACTGA	1.0/1.1
Vesicle coat	Tb10.6k15.2840	Sec23A	GTACACGGATGATGCATCTCTAAGTGTGTTTATTGATCACCTAAAGAGGCTCGCAGTTTCCCAGTAG	1.0/1.1
Vesicle coat	Tb927.3.1210	Sec24	GCGTTTGGTGATTTTGCATCAAAAGGACCGGGGTGAGGAAGCTTTCTTTAAGCAACTGAAGGAAGAA	1.0/1.1
Vesicle coat	Tb927.3.5420	Sec24	GAATTGTTGTGGAAGTTGAGTGATATCACACGCTGTGGATTTACTGTCTCTCTTGAAATATGCCAGC	1.0/1.1
Vesicle coat	Tb11.02.4040	Sec31	GAAAGAGCTCGCCACTAAGCACTTTTCGGCAATTCAACATATTAATAACCTCAAGTTTCTGCAGTAG	1.0/1.1
Vesicle coat	Tb927.4.450	COPI alpha	TGCTTTTCCCCTGCTATGCCTAAACATAAGGGCGAAATATGTCCCGTCTGTCGTATAGCGTTTCTTG	1.0/1.1
Vesicle coat	Tb927.1.2570	COPI beta	TGAAGCTTTGTGAAAGACCACAAGTCCACACCATACAGCCCCACGGTTCTGTTAGGATCCGCACGGC	1.0/1.1			no obvious phenotype by RNAi (trypanofan TFN1.132)
Vesicle coat	Tb927.2.6050	COPI beta'	GCGTGTATCGGAAGCTATTGCGAATCCCACGGCATATCCCAATCTTTTCCCTAACATGCGGATGAAC	1.0/1.1
Vesicle coat	Tb927.8.5250	COPI delta	GCGACGAGTTCTCATTCCGTGCTCACGCTAAGGTGCACAAGGAAATATTCGCAGAAGACCGTGTCTT	1.0/1.1
Vesicle coat	Tb11.01.6530	COPI epsilon	GCGGTGATTTCAGCTCACTCTGGAAAGGGATTAGACTCTACGGGTCTCTATACACGACAGGCGGTTG	1.0/1.1		F: TCTCGCAAGCAATCTCACAG, R: ACCGCCAAGTTAGCTGTTGT
Vesicle coat	Tb11.01.3740	COPI gamma	GCAACTAACTTTGAGGGGTGGTAGTTCCGAATTGCGTGAATATCTCTCTGGTGCGCTGCTGTCGTAG	1.0/1.1
Vesicle coat	Tb10.70.2980	COPI zeta	ACGGCATTGTTCTTGAGACGTCCGCACAGAACGTTGCTGATGATGTCGCACCATTCATGGCGGATGC	1.0/1.1
Other trafficking	Tb09.160.0680	SLY1	CCCAGTTGCCACTAACGAAACTTGTGGACTCTCTTTTGCAGGATTCCTCAACCTCATCCGGTGTGGG	1.0/1.1
Other trafficking	Tb09.160.0780	syntaxin	AGCGTATGAGGCAACAAAGAAACTTGGGTGCGAGTTTATCATTGGAGGGACGTCCTTGCTTCGGCCG	1.0/1.1
Other trafficking	Tb927.5.2980	Sec3	TGGAGTGACTTTAGCGCGATGTTTCTGCAGAAGTTTGATTTCCTCGAGTCTATATTGCAGTGGTCGA	1.0/1.1
Other trafficking	Tb927.5.3220	Sec11	CCACTCATGGGCAAAACTTGTGCTTGTTCCACTGGCATTGATATGGTGCTGGTACACCGGAATGTAA	1.0/1.1
Other trafficking	Tb11.01.0420	Sec13	TGGGTCCGCGTGTTATTATGTCAGCAAGAGGATAGTATAACGAAACTTTCTTGGTCGCCTGTGGGCA	1.0/1.1
Other trafficking	Tb09.211.2940	Sec14	ACGAGTTTCCCAAAGTGTTTCCTCCGGTACTTTCGTCATACCTGTGTGACGCCTATGATCGCTCTAA	1.0/1.1
Other trafficking	Tb927.7.3600	GOLD domain	TATTGTGTAGACAACAGGCCGTACACGGGAAGCATCAAGACAGTGAAAATGAGCGTTGGGATGACGT	1.0/1.1
Other trafficking	Tb927.8.7280	GOLD domain	TGCACGTATCATACAAGCGGGACTCATTGGAAACATCGTGCTTTTGGCGGTGATGGCGGTATATCAG	1.0/1.1
Other trafficking	Tb10.70.0120	erv25	GTCGAAGCTGTTGATGCAGGTGAAAGACGTTAGTTCCGGTATTGATCACAACATTGAGCGTTTCTCA	1.0/1.1
Other trafficking	Tb11.55.0012	Sec18	CATATCAGACGCTTTCGATGGTGTTTTGAACGCCGATGGTTCCATTCACGGGGAGGAAATGTACTGA	1.0/1.1
Other trafficking	Tb927.7.6930	AFG1-ATPase	GCGCACTCAACAGTACCTCAAGTCCCCACATCGCTATGAGGAAGTGTCATTAAGTACCGGAGCGTGA	1.0/1.1
Other trafficking	Tb10.6k15.2460	AFG1-ATPase	TGGTTTCCGTAACGAGGAAGAGTTGTTGAGTTTCAATCGTATAGCAAGTAGACTGAAGGAAATGGGC	1.0/1.1
Other trafficking	Tb927.8.3660	Sec23	ATACTGACGATGCCTCCATTGTCAAGTTTATGGAGTCCCTGAAACAAGCTGTTGTTACGCCAGAGTC	1.0/1.1
Other trafficking	Tb927.7.2640	Sec34	GCGTTTGTTGACTGATCAAAAGCACGCTTCTCGGGAGACATTGGAAACGCTGAAGAAGCAGCATGTG	1.0/1.1		F: TCTCGGGAGACATTGGAAAC, R: TGCTTCAGCAGCATCAACTC	upregulated in PCF (Brems et al, Mol Biochem Parasitol 2005, PMID: 15664651)
Other trafficking	Tb10.70.0370	Sec53	AAATTTACACGGACAAGCGGACTATTGGGCACAAAGTTACTTCCTACAAAGATACCATTGCAGAGGT	1.0/1.1
Other trafficking	Tb09.211.3740	Sec59	AGCATTGTATGGGGCTGTGACGACATTATTCGCGTTTTCAGGGTGGGGTGAAGATAGTTGTGCTTAG	1.0/1.1
Other trafficking	Tb927.3.960	Sec61 gamma	CATGCTTGTGCGTAAATGCCAGAAGCCAAATTACAGCGAGTTCAACGCCTCAGCCATGGCCACACTC	1.0/1.1
Other trafficking	Tb11.02.4100	(SecY) Sec61 alpha	GTCCACGCTGTGCTGTATATTGTCTTCATTCTCTTCTCATGTGCCACCTTCTCTAAACTGTGGGTGG	1.0/1.1
Other trafficking	Tb927.5.2290	Sec63	GTGTCGTATCCCTTTCGTCCCGTGGAACGATCGAGTTAACTAAGGGCGGACAGGCCTTTGTTATCCG	1.0/1.1
Other trafficking	Tb11.01.6260	Sec63	AGTCGTTGATCCATCCATTAGGAGAGGTGTTGTCCGCCACACTACGGTACACAGAGGATGGTGGTAA	1.0/1.1
Other trafficking	Tb11.02.1930	Sec63	ATGTGATTCCTACGTTGGGCTAGATCAGCAGTACAACTTTAGGGTCTCGGTCCCATCTCGCGAGTGA	1.0/1.1
Other trafficking	Tb10.61.2700	Sec65/Srp19	GGCGATTAAGCGGCCTAAAGGTGAGCACTACATTCCGAAGAGTGATTTCGACACGCAAACACGGGGC	1.0/1.1
small GTPases	Tb09.160.5600	Arf	TCAAACTGGAGAAGGATTATTTGAGGGCTTAGACTGGTTGTGCAGTCACTTACCCGATACGCATTGA	1.0/1.1
small GTPases	Tb09.211.4460	Arf	AACGGCTCAGGGCCTGTATGAAGGTCTCGATTGGCTGTCAGTGAACATTAAGAAGAGTATGAAGTAG	1.0/1.1	Tb09.211.4470, Tb09.211.4480, Tb09.211.4490
small GTPases	Tb09.211.4470	Arf	AACGGCTCAGGGCCTGTATGAAGGTCTCGATTGGCTGTCAGCAAACATTAAGAAGAGTATGAAGTAG	1.0/1.1	Tb09.211.4460, Tb09.211.4480, Tb09.211.4490
small GTPases	Tb10.70.1880	Arf	TGGCTATTGACGAAGATACAGAAGGAATATACTCACATTGATAAGTTGGTGGAAAGTCAGACGCTGG	1.0/1.1
small GTPases	Tb927.7.6230	ARL1	CGGACGTGGACAATCGTCAAGAGCAGCGCCAAGACTGGTGAGGGGATACTGGAAGGAATGGATTGGC	1.0/1.1
small GTPases	Tb09.160.5300	ARL1B	ATCAAAAGGTGATTCTCTTCGGGAGGCTATGTCATGGATTGCGCAAAGAATAGGAGACCGCAGACCT	1.0/1.1
small GTPases	Tb10.6k15.1960	ARL3	GGATAGAGGAAGCAAGGACGGAGCTTCACTATATTTTAGAGGAGGAAAAGTTAGTAGGTGTGCCGCT	1.0/1.1
small GTPases	Tb927.6.3650	ARL3B	TCCGGTTTTGGTGTTTGCGAATAAACAAGATCTTGCAACCGCAAAAGATGCTCAGGCGATCGCAGAA	1.0/1.1
small GTPases	Tb10.70.3000	ARL6	CGGAGAGATTGAACGACACCTTGGAATTGACATTATCCGCAAGGGAAAACGACACGTTTATCTGTGC	1.0/1.1
small GTPases	Tb927.8.5060	ARL6	GCGTAGTGAAGTCGGAGATTCAGGCCATGCTCAAGCACGAGGACATCAGACGTGAGCTACCGGGTGG	1.0/1.1
small GTPases	Tb927.5.4500	Arl/TbSAR1	TTATGTGCAGTGTTGTCAAGAAAGTTGGTTATGGTGATGCCTTCAGATGGATATCACAGTACCTTCA	1.0/1.1	Tb05.5K5.150
small GTPases	Tb927.3.3450	ARL3A	CGATCTTGCGACTGCACTATCACCCGAGGACATAAGTACCGCCCTGAACCTTCAGAATCTGCGTGAT	1.0/1.1		F: TGCTTGGTTTATGTGGTGGA, R: GCAAGCACAAGAAAGGGAAC	expressed in BSF as detected by proteomic analysis (GeneDB annotation)
GAPs&GEFs	Tb11.01.1230	ArfGAP	AGCTAAGGAGTTCGCTAGCTCCGCCGAATATGATAAGCTACAAGTCGACTTGCTTAATTTGCGGGGC	1.0/1.1
GAPs&GEFs	Tb09.244.2540	ArfGAP	AATTATGACAACCGTAATGTCACTGGTGTGCTTGACGCCTACGCTGATAATTGTACGAGTCGTGTGC	1.0/1.1
GAPs&GEFs	Tb11.01.6060	ArfGAP	CCGCGAATACTTTGAACGAAATGGAGTTCCCAAGGCACCCATCAGAGAGCGTTACCAATCTCTTGGT	1.0/1.1
GAPs&GEFs	Tb927.3.5330	ArfGAP	GATATGAAGCCCATGACGTTTGCAGAGTCTGATGCTACTCTACAAACTTTTATCCAGCGGAAGTATC	1.0/1.1
GAPs&GEFs	Tb11.01.0920	ArfGAP	GCAAAGCAGGAGATTATGTCTTTATTTACTCCGAGTAATCAAGGTCCTCCGCACGTATATAGTGCTT	1.0/1.1
small GTPases	Tb927.8.890	Rab1a	CACAGGAATTTGCTGACAGCCTCGGGATTCCCTTCCTGGAGACAAGTGCTAAAGAATCCTCCAACGT	1.0/1.1
small GTPases	Tb09.244.2070	Rab1b	CCACCCTCAGCGTTGATGTCGTTAATCATTACGTTATCGTTGATGGAAAGACAGTTCAGGTTTTAAT	1.0/1.1	Tb09.v4.0017
small GTPases	Tb11.01.6890	Rab2	GGCCATTGTTATTATGCTTATTGGAAACAAATGTGACTTGGAGAAGAAACGAGAGGTGTCACGGGAG	1.0/1.1
small GTPases	Tb11.01.5320	Rab4	CGACGGGGAAAATGGGCATGCAGAAACTTTGTATGATGGTCCGAAACGGTTTTCGTGTGCTTGTTAG	1.0/1.1
small GTPases	Tb10.389.0550	Rab5a	ATGCAGACCCAACTCTTCTCATCATCTTGGTGGGAAATAAGAAGGACATGGAGTCTTTGCGACAGGT	1.0/1.1		F: GACATGGAGTCTTTGCGACA, R: CCTCTTCCACGTTCACGTTT
small GTPases	Tb11.02.2160	Rab5b	CCTCGTACAGCGGCTCGCGAAGAATGAGTGGTGCGACAACCAAAACTCAACGGTAGGCGCGTCTTTC	1.0/1.1		F: GTTCAGTGAAGCGAGTGCAA, R: ACACACCACCGCTATGAACA
small GTPases	Tb927.2.2130	Rab6	GTGTACGACATCACATCTCGTTCTTCTTTTCTCAGTACATTCAAATGGATAGATGAGGTCCGGGCGG	1.0/1.1
small GTPases	Tb09.211.2330	Rab7	TTGACCTTACCGATTCGGAATCCTTTTCTCACATTAATTCGTGGTTGGAAGAGTTTCGCGCTCAAGC	1.0/1.1
small GTPases	Tb927.8.4330	Rab11a	GAAAACAAACGTAGACAAGGCTTTTGAGTGGCTTGCGAAATCGGTGTATGACCATGTTGTGGCGCCG	1.0/1.1		F: ATCGGCGTGGAGTTTATGAC, R: GTGGTAAATCGAACGGGAGA	upregulated in BSF (Jeffrries et al, J Cell Sci 2001, PMID: 11683389)
small GTPases	Tb927.8.4770	Rab18	TCAACCATAGGTATTGATTTCAGGACAAAGGATGTGAGTGTGGTGGATTCGATGGGGAGGCAGAAGA	1.0/1.1
small GTPases	Tb10.70.6420	Rab21	AGAGGTGAGCGAAGAGAAGGGCCGGAGATTCGCAAAAGATCACGGAGCTCAGCACCTCTCAACGAGT	1.0/1.1
small GTPases	Tb10.6k15.1990	Rab23	TGCCTTTGTTTCGCGTCTCTACGAAGGATGGATTTAATGTCACCCAGTTGTTCGAGTACGTGGCAGC	1.0/1.1
small GTPases	Tb927.6.3040	Rab28	CAAGTGTCGGATGCGGATCACATGAAGATGGCGGAGATGCATCGGATGGAGTCATGTGTCGTGTCCG	1.0/1.1
small GTPases	Tb927.8.4610	RabX1	AAAATAGCACAGGAGATATTCGAGGATATGAAGGAACGTACAGGAAAGGGTCTGTCCCCAAGTGGTG	1.0/1.1
small GTPases	Tb927.8.4620	RabX2	AAGCTTTCCAACACCTGGGGACTTATATAGTGAATAACACAACTCCAACTGTCGAGGGTCATGGGGA	1.0/1.1
small GTPases	Tb11.01.6670	RabX3	AACAAGGCGTTCGCGTTCGTGGAGAAGCATAACCTTTCGCTGTTTTACGTATCGGCAGCTGATGGAA	1.0/1.1		F: TACAGATCCATCCGTCGTGA, R: CTTTACAGCCTCCGAAATGG
small GTPases	Tb927.3.5550	TbRX1	CAAATGCAAATAAGATGAAGTTCTACAAAATATCCACTTTGCGAGGTGTTGGCATCACTGAGCCCAT	1.0/1.1
small GTPases	Tb11.52.0014	TbRLJ	GGGTGGATGCGTCCGTACCCTGCAAGGTTGTGGTATGCGCAAATAAAATAGACGAGGTGTCGGAAGG	1.0/1.1
small GTPases	Tb11.02.3850	TbRLP	TCGAGACTTTAGTGCGAAGCATCCGTGGAGAGGAGTCATGGTTGGAATGTCGAAGTCCTAATGTTAT	1.0/1.1
small GTPases	Tb10.6k15.1520	TbGRP	ATCAAACTTAGTAGCGATGACTGCATTTACGTTAAGGAGTTGCCAAACTCTCTTACACTCGTGTCAA	1.0/1.1
small GTPases	Tb10.70.0590	TbRHP	AATCAGACGGAAACACAGTCTACGCTTCTTCGTAGCCTTTCACATGATGGAGAGGTGCACGCGTGTG	1.0/1.1
small GTPases	Tb11.02.0820	TbGTR	GTGGAATTTTGAGCAGTTTCTTCTCTCAGGAGATAGCATCGCTGAGGAAATGCGTAAAGTGTTGTAG	1.0/1.1
small GTPases	Tb11.02.0240	TbNST	TGGATTTGCACAGGGTTTGCAGTGGGAGGGGCTACCAACTTTCCATCTTTCGTGGAGTAAGATGAAA	1.0/1.1
small GTPases	Tb927.4.4220	TbRX2	CGTGGATCACGGTAATGAAAAGCCATCTAAAGTTAATTTGTCATCGTGTTCGTGCTTCGGTTCGAAG	1.0/1.1
small GTPases	Tb927.7.1640	TbEAR	TTACCAAAGGCTCTTCAGGAAATGATGAAGAACACACTTGTCGAGGAGTTTGACTTCCGCGGGGTAC	1.0/1.1
small GTPases	Tb927.7.3790	TbFRP	TTGTGCTAGTTGTCATGCTGTGGTAATCTGTTATGACCCACAACGTAAATCATCACTCATGGAGGCA	1.0/1.1
small GTPases	Tb927.8.8140	TbRX3	CCCTCAAGTGACTTCACATCGCAAAAGAATTGATGATATGTTGAAACGCATCGATGAAGACGCCGGC	1.0/1.1
small GTPases	Tb927.5.4590	Rab pseudogene	ACGGCAGAGGGTTTGAGAGGAGCCAGAGAAATGATAACTTTTGCTGCCAATGAGATAAACTCACCAT	1.0/1.1	Tb09.244.2070, Tb09.v4.0017
small GTPases	Tb05.5K5.230	Rab pseudogene	TGTGAATGATTATGAGTCAACAATCTGTTCCACTAGACAGTTAATGGGCAGGCAGTAAAAGCGGACA	1.0/1.1	Tb927.5.4590, Tb09.244.2070, Tb09.v4.0017
GAPs&GEFs	Tb927.1.3220	RabGAP	GTCACACTGTTGGGGAATTGGATAACTGACCTTTACACAGTGTCATGTAGCATAAGATCTTCAGTTT	1.0/1.1			no obvious phenotype by RNAi (trypanofan TFN1.57)
GAPs&GEFs	Tb927.2.4560	RabGAP	TCTGTGGGAAAAGTACATGGCTGTGCTGAATAGTGAGACTGTTCATGATTTCCATGCGTATGTTTGC	1.0/1.1
GAPs&GEFs	Tb927.3.1550	Rab3GAP	AGTGACGAGAGGAGCTGTCACGGAAGAGGCTGATCATGAGGCTTTAAGGGAATTTATTGCAGCGCTC	1.0/1.1
GAPs&GEFs	Tb927.5.2740	RabGAP	TTGTTGTCACCATGGACGAACAGTGTGGTACATCCACCAAAAGCTCACTTGGTAAAGCCGTAAACAC	1.0/1.1
GAPs&GEFs	Tb927.6.1750	RabGAP	TGATACCCGTGATGTTGGAATGGAGATTGACAGGGAATTTGAGGAACTCTTTGGAGGTTCTTCGTAG	1.0/1.1
GAPs&GEFs	Tb927.6.2830	RabGAP/Gyp1	GCAAAATCTTCCTTCCAATGAACTGAGTGACCGCGATATCAGCGCAATTGTTTCGCAGGGAATAGTC	1.0/1.1
GAPs&GEFs	Tb927.6.4120	RabGAP	GGTGATGCGGTTTGGATTTCAACCAATCGCGTGGTTAAAGTCGGGGAGTCGTGAGGATGCAAACAAA	1.0/1.1
GAPs&GEFs	Tb927.7.2470	RabGAP/Gyp7	TATGCTCCTGTGGGATGTCATCATTTGTTGCCCCTATACTCCGCGGTTTGAGATATTTGTTGCTGCT	1.0/1.1
GAPs&GEFs	Tb09.160.2980	RabGAP	ATTGGCTTCTGAACTCTTATCACAAACACGTAACATCGCTTTAGCAGCCGTTCCACCGGTACCGTCG	1.0/1.1
GAPs&GEFs	Tb09.160.3890	RabGAP	TGGGATCTTGTCCTCTCTTATCACATCGAAGAGGTATTCAGTGGTCACACATCTTTAAGTTTGCCGA	1.0/1.1
GAPs&GEFs	Tb10.6k15.0190	RabGAP	TGTAGCTGAGGTTGTTTCTACCGTCGGTGCTACTTTTCAACGGCAACATGGAGACCATCTCATAGCC	1.0/1.1
GAPs&GEFs	Tb10.6k15.1390	Rab3GAP	CTAAAGGTTCAAGGTCTTGACGATGCAATGTCCGAGGACTTTCGCTGCTGGGTACACTCGAACGAAC	1.0/1.1
GAPs&GEFs	Tb10.6k15.1770	RabGAP	CAGGGCAAAGATCCTGATGAACTTATTCGGCGAGCACATGGGGTCCGGTTTAAGACAGCTGAGCTGG	1.0/1.1
GAPs&GEFs	Tb10.6k15.1790	RabGAP	GGTCATCCGTAAGGCCCTAAGTGTGAAGTTTAAGACGGCTGATTTAGTCCGGTGGGAGAGGAAGTTT	1.0/1.1
GAPs&GEFs	Tb10.6k15.2930	RabGAP	TGCAACGGGCCCCGAAGACAGAGGCGTTTGAACCTTGCGAAGTGTGCAATGAGCGGAAACCAAAGTG	1.0/1.1
GAPs&GEFs	Tb11.02.3320	RabGAP	ATGAGAATGGGGTGTATCATTCAGAGGGCTATCGCGCTAAAGGAGTCGGTACTTTCACAAGGACTGC	1.0/1.1
GAPs&GEFs	Tb10.6k15.0260	RabGEF/Vps9	CAAAATTAATGTGACGAAGTTACTGCTGGACGACAAGAAGGCATTTGACGATCTCAGTGTAGCGGAG	1.0/1.1
GAPs&GEFs	Tb927.3.2430	RabGEF/Vps9	TGGTGATGACTTGCTAAATGTCGATACCGACCCGGCTAAGCTTCTAGACGACTATGTTGCATGGCGC	1.0/1.1
GAPs&GEFs	Tb09.v1.0370	RabGEF	CGTACCATTCGAGGCCCAGCCGCTTCCGTTTTCTATGGATTTGATTACTGGATCACCCGAGCTACCG	1.0/1.1
GAPs&GEFs	Tb10.70.0190	RabGEF?	CGTTCCTTTTAAAGTTAGTGGATACAAAGATACGACGTGAACTGGAAGAACTGCAGCTGGATGTTTG	1.0/1.1
Other trafficking	Tb927.3.4680	RabGDI/Sec19	ACGCATCCATGGGAAGCCGTTTGACTTTGAGTGTATGAAAAGCACTGCTTCCAACGAGGATAGGTAG	1.0/1.1
Other trafficking	Tb927.5.3230	RabGDI?	ACTCACAGCAACGATTTGGATTACATTGCCGCAGACCTTTTGAAAGCTCTTCAGCATGTCCACCTCC	1.0/1.1
Other trafficking	Tb09.160.4680	RabGEP/GDI	TAAACAACTGCCAAATGAGCGCCAAGCAACTGCACAGATTCGTCGAGGAGTCCTTCATAGCATCTGC	1.0/1.1
GAPs&GEFs	Tb09.160.4180	RhoGAP	GCCCCGAAGCTCTAACGCAAATGCCACCCAGTGTAGGTACGTGCACTCATCAGGAGGTAGCGTCAAA	1.0/1.1
GAPs&GEFs	Tb11.03.0310	RhoGAP	TAGCGAAAAGGAGAACCTTGACCTTAAAATGAAGCTTGCGACAGCTCAACGTCAAACCACGTTAATG	1.0/1.1
GAPs&GEFs	Tb11.01.4310	RhoGAP	GTGAACTACAGTCTATTGAAGAGGGTGAACTGACTGACAAAAGATTGCAGAGTATGGCGCGAGCTTC	1.0/1.1
GAPs&GEFs	Tb11.01.4480	RhoGEF	CAACGGAGGAGAAACTGTTAAGCAGGAGTCAAATCGGTCAAGTGGATGCGATAAAATTTGCGCTGAT	1.0/1.1		F: GTTGTCAACGCAACAAAGGA, R: GCCATCAGCGCAAATTTTAT
GAPs&GEFs	Tb10.70.3940	RhoGEF?	ACCAGGTAATTCCAACTCTGATGCCGTATTAGGTAGACGAGTCGCTCACTGGAACATGGTGGACGGT	1.0/1.1
GAPs&GEFs	Tb927.4.2200	RhoGEF/Sec7	CAGTGAAGAACATGATCTACGTTCTTGCCTCTATTCTGGTAGGGACGGGATCAACTTTGGAGGCAGT	1.0/1.1
GAPs&GEFs	Tb927.8.1840	RhoGEF/Sec7	GTCCATTGGGTAAAGAATCTGATGTACCAGCTGGATCCCGAGACCTCAGCGTTAACGGGGCAGCGCC	1.0/1.1
GAPs&GEFs	Tb11.01.7610	RhoGEF/Sec7	CTTATACCCACAAATCGCGGCTACTATATACAAAGGTCTACGTGTCCTTGAGGTTCAGCCGATACTT	1.0/1.1
GAPs&GEFs	Tb10.6k15.1890	RanBP1	ATGTGGCCCAGCATTTTCTAAAGCCCTTAAAGAAACACTGAAACTCGCACAGGAGCAGTCTAAGTGA	1.0/1.1
GAPs&GEFs	Tb927.5.4400	RanGAP	ATGCAAGAGGATACTTATGAGGGTACTGTGCAACGCATTACTGAGCACATGCAGCTTACCCTCGACG	1.0/1.1	Tb05.5K5.50
GAPs&GEFs	Tb11.02.0870	RanGAP	CTCGAAAGAATTAGCTGATAGCGGGTTGAAGGCGTTCAACGATGCCCTTTCCAAAACCACCACATAG	1.0/1.1
GAPs&GEFs	Tb927.4.2650	RanGEF	AACTTGGTTTGGATGTGGATGACCCGGTTGTTTATAGACCGATGCCAATGCCTGCAGTCACATCAGG	1.0/1.1
GAPs&GEFs	Tb927.7.1190	RanGEF	TAGAGCGAAAGCGACAAACTCCTGCTTCGTTGAAAACCACTAGACAAAACTTGTCGGCGTTTGTTCG	1.0/1.1
GAPs&GEFs	Tb927.7.1210	RanGEF	TTGTCCTTACTCGCTCCCGTGAGTTCAGGTTTTCGGGCGTGATGGAGCACCAGAAGGGCGTGTACGT	1.0/1.1
GAPs&GEFs	Tb927.7.6320	RanGEF	GTTCCGGCTGGTTCCAGGTTTAGAGGAAATGAATGTAACAAATGTTAAGAGTGGATTGCGTCACAAA	1.0/1.1
GAPs&GEFs	Tb11.02.4610	RanGEF	TGAGGCATTCTCTCTTTGTTTTGGAGGTTAGCTCCTTTATCGTTAACACGTTTGCCAACGGGCCGTG	1.0/1.1
GAPs&GEFs	Tb927.8.7290	RanGEF	CACTTTTGTTTGACAACAACGAGGTTTACGATGATGGAGGACAGGTTAAGCCGATAGAACTACCACC	1.0/1.1
GAPs&GEFs	Tb10.6k15.3150	RanGEF	CCGACTAGTTTGCTTTAATCACTTCGTGGTTCTTCTCATCCCAGGAAAGGACGCATCAAATAAGTCC	1.0/1.1
GAPs&GEFs	Tb11.01.2100	RanGEF	GAGGAAGTTACGTTGTACTCTGACGATGAAACTTTAGAGGAAACAAACCCCAACAGATGGCAGCCAC	1.0/1.1
GAPs&GEFs	Tb927.8.3370	RanBP/Mog1	TATGTCGGTGTTACGTTTTGAACCACCCATATCAACGGATGTGCTAATCTCCATATCGGCACCTCAG	1.0/1.1
GAPs&GEFs	Tb927.7.2240	RasGEF?	AGAACATGTTATGAACCTTATAGGCGATGGAAACACGTTGCCCGAGTATTTAACGACGCTTGAGGCA	1.0/1.1
GAPs&GEFs	Tb11.01.6600	RasGEF	GGAAGGAAGACCGCAATGGAAGTGAAAGCACGCATGAGTCACCAGCCCGCAAGAGGCCTTTCAAAAC	1.0/1.1
small GTPases	Tb927.3.1120	rtb2 (Ras GTPase)	AAGAAGGGACTTCAATACTACGATATCTCGGCCAAATCTAACTACAACTTCGAAAAGCCGTTCCTGT	1.0/1.1
small GTPases	Tb11.02.1040	Ras GTPase/AAA ATPase/XPA-interacting protein	TTGAGTGGATCGTTGTGGATACGCCTGGTCAAATCGAAGTTTTCACTTGGTCAGCATCGGGGCAAAT	1.0/1.1
Other trafficking	Tb11.01.1290	14-3-3-like	AAACCTCATTGTTCGTCTCCTCCGAGACAACCTCAACCTCTGGACTGACGAGCAACCCGTGAACTGA	1.0/1.1
Other trafficking	Tb11.02.4700	14-3-3-like	GCGCCAAATCGAAAAGGAATTAAGTGACATTTGCATCGACATTTTGGAACTTATCGAGAAGCATCTG	1.0/1.1
small GTPases	Tb09.211.0720	GTP1/OBG domain	CCGTAGGTCATATATGCAGGCGAATTCATAAGGACATTGTCTCACGGTTTAAGTACGCCCTTGTCTG	1.0/1.1
small GTPases	Tb10.6k15.3970	GTP1/OBG domain	TCAGATCAGTATAGAGGAGCTTGATATTGTCTCCCGCATCCCACACAACTGCCCCATCAGTGCACAC	1.0/1.1
GAPs&GEFs	Tb927.5.3650	Bem4/GAP	AGCAAAACTCGAACAACGTCCAGCTCCCGTACCTTCAAAACACCGAGGGCTCTATTTAGCGACAGCC	1.0/1.1
small GTPases	Tb09.211.0810	Hsr1/GTP-binding	ACGTAAAGAGCTCTGACGTAGTGGCTCGCTACTCGGAGGAAATGCGGGAAGTTATGGAGGAGTTGCA	1.0/1.1
small GTPases	Tb10.6k15.3230	GTP1/OBG domain	TGCACGATTTTCGGGATTTGACAATGAAAGGGAGGTATTGGTCACTAACACGGCGAAATGGAGAGCG	1.0/1.1
small GTPases	Tb927.5.4310	Hsr1/GTP-binding	TGATAATGGCGTAGCGGATATGGCGGTGCCGAAGTTCTACGTCCGACCAAAAGGGGCATGTGGGACC	1.0/1.1
Other trafficking	Tb927.4.2190	GTP-binding	GTGGAAGTCTGTTGGGAGTTTGAGGCGCTCATAAAGGTACTCGCACAATCCATAACGCCGCAGCTGG	1.0/1.1
small GTPases	Tb927.2.4090	Hsr1/GTP-binding	TTCCTTTGTTGGTCCGGAAGATCAAGTGTATAATGTGGAGCCCGTACGTGAGTTCGCGACGAGTTAA	1.0/1.1
small GTPases	Tb927.8.2760	Hsr1/GTP-binding	ATGCAACACAGTGATTTGGCGTACCTGGACCACCTAGAGACTCTCTCCCTTCCCTTCTCTGTTGTTC	1.0/1.1
small GTPases	Tb927.7.2630	Hsr1/GTP-binding	TGAAGGTGAGGTAACAGCTGCAAAGTATATGAATGAGACCCGCCACACGAAAACTCTTCGCTCCCAG	1.0/1.1			upregulated in PCF (Brems et al, Mol Biochem Parasitol 2005, PMID: 15664651)
small GTPases	Tb927.7.2410	Hsr1/GTP-binding	CAGCATTATATCGATTCTCAAGAACGACATTCCTCAGTTGAGGGTTCGTGTTGCCAACTACAAGGTG	1.0/1.1
small GTPases	Tb927.4.2380	Hsr1/GTP-binding	TTTATGCCTTACGGAGGTTTCCCATCGGATCCCCAAGGACAGGGACTTCCACAGAATCCACAGCAGC	1.0/1.1		F: CTGCTGAAACGGAAGTGGAT, R: AGGGCATGCTTACGATCATT
small GTPases	Tb927.7.580	Hsr1/GTP-binding	CTTTCACCACCTGAATTGTCGTGGCTACAGAGTAGTGAGTTTAACAATGAGGTCCGTCCGTATCTGC	1.0/1.1		F: AATGTGTGGTCCCCCTATGA, R: TGCCTCTTGCAACAACTCAA
small GTPases	Tb927.2.4240	GTP1/OBG /Hsr1	GGGCCTATAAACTACTACGACTGCAGTCCTTCTTCACAATTGGTCCGCAGATGGCTCACGGCTGGAC	1.0/1.1
small GTPases	Tb927.2.5060	GTP1/OBG /Hsr1	GCAACATCAGGAGGGAAGGAACTATGAGGTAAGGGACGGTGATATAATCTTCTTCAAATTTAATGCA	1.0/1.1
small GTPases	Tb927.7.7450	GTP1/OBG /Hsr1	GCGACACAATGGGGTTGTCTGAGGCAAAGCATATGAAGGTAATTGAACATTACAGTTCATTCAACAT	1.0/1.1
Other trafficking	Tb09.211.4180	p115?	AGTGGGGTTCACGGGCTCCTGCAAGCACCAGAAACTGCACCAACGAATAGCGCATCTCAACGGTTGG	1.0/1.1
Other trafficking	Tb10.389.1550	PRA1	GTGAGGCAGCAGCTCAATCGCGTGCGTCCGTGGAGCCAATTCTTCGACAGGGAACAATTTGCCTCGC	1.0/1.1
Other trafficking	Tb10.389.1570	PRA1	TTCCATGATGAGGAACTAGAGAAGCGACGACCAAAGGCTCTTCAATATGTGGTTGTCTTTCTGCTCC	1.0/1.1
Other trafficking	Tb11.02.0260	GRASP55/65	GACAGTCACTACTTCCTGACGTTACGAATATGGTTGATGAGCAACTGCCGGTTTCTAGAGTGCCACC	1.0/1.1
Other trafficking	Tb11.01.4621	calmodulin	GTGATGGTACCATTACGACGAAAGAACTCGGCACTGTGATGCGGTCACTGGGCCAGAACCCCACCGA	1.0/1.1	Tb11.01.4622, Tb11.01.4623, Tb11.01.4624
Other trafficking	Tb11.01.0930	p150/vps15	ACCTGTTGTACCCCAACATCATAGTGACGCTATTCTTACACTCTGTGGAGTCAGTGTGAGTGGTGGG	1.0/1.1
Other trafficking	Tb927.8.5730	MAP4K2/Rab8IP?	GGCAGCGAAGTCCAGGGAAATGCAGCTAAAGTATGGGTCTGTGTTGAAGAGTGTCTACCGCCTGTAG	1.0/1.1
Other trafficking	Tb927.8.6140	RABEPK/p40	ACCGCAGTCGACGTATGGCCTTCATACTGAAGCACTCTCATCTGACAGCAACTCTCAGCATGAATGA	1.0/1.1
Other trafficking	Tb927.1.820	RABEPK/p40	GTAGAACTTTCGTCACTTTGGTTAGCGAAATGCAACCCGGCAAATATTTGGATGTTGGACACTCAAA	1.0/1.1			no obvious phenotype by RNAi (trypanofan TFN1.54)
Other trafficking	Tb927.2.4580	GMP-PDE delta	GCGACTCATTATGCACAACAGGGCATTTTATGACTACAGTGCACCAGAGGAGGAATTCACTAAATAA	1.0/1.1
Other trafficking	Tb09.160.0840	YIP1	GGTTTCCACATGGAGAAGCAGAGATATCTCATCATGTACCCACTGTCCCTCTTCTACGCGGTCTTCG	1.0/1.1
Other trafficking	Tb927.8.2200	YIP1	GCTAGTTGTATACCCTGTTGGTCTCTTTTATCTTTTCATGACCTGGATGGTGATGGTTGGATCTTAG	1.0/1.1
Other trafficking	Tb927.6.1540	YIP1	CAGCTGTATTCTGTGGGGTGTGATGAGGTTTAAAAGTCTACCCTTGTCACTAACAGACACACTATGT	1.0/1.1
Other trafficking	Tb927.1.1980	Yif1 (Hrf1 domain)	GGGCAATACTTTTATATGTTGTGCTTGCCAATGCCACATTTGCCGCCAAAACTTTGATGCGCTCGCA	1.0/1.1			severe growth defect by RNAi (trypanofan TFN1.91)
Other trafficking	Tb09.211.4155	Yos1p	GCTGTTGTGCCTCAATGCTATGGCCATCTTATCCGAGAGGCGTTTACTATCTAGGTATGGGCTTGCC	1.0/1.1
SNAREs	Tb11.01.2030	Golgi SNAP	CCGTTGTGAACGCGTTGAGCTGCTTCCGAATATAAGTCGCGAGCTTGATGTTCACCGTGAGGACGTA	1.0/1.1
SNAREs	Tb11.12.0013	t-SNARE	TGAATGTGATTATCAGAAACATTGACTCGACAAACTTGTACATGGAGAAAGCCCACAGGGAGCTACA	1.0/1.1
SNAREs	Tb10.70.5385	t-SNARE	GGGAAAGTGAAAGTAGGGGTTTCTGGACACTCTTTATTGTATTGTCACTTATTCTGGTGGTGCTTTT	1.0/1.1
SNAREs	Tb10.61.0870	v-SNARE	AGTTGATGCATGGCTTGTATATGGCGGTATTGCACTCACGTTGCTGTTTATCTATCTGATATGGTAG	1.0/1.1
SNAREs	Tb09.211.3920	t-SNARE	GCTTGAAACCGATGCTGTAATGAACCGTTGCCTCCAAAAGGGCATGTCTCAGGAGCAGGTAGAGGCG	1.0/1.1		F: ATGGGGAAACAGTGAACGAC, R: TGAGAAGCATCGCCTCTACC
SNAREs	Tb10.389.1800	t-SNARE	GAGAGCCTTAACTCGTTGGTAGTTGACCAGGGTTCTGCCTTAGACCGTATTGATGTTGCCATTCAAC	1.0/1.1
SNAREs	Tb09.160.2420	syntaxin	AGGTCGATGGTATACACGCAAAGTTGGACTCCTTGAATATCAAACTTCGTCGCACACTAGAGCAGGT	1.0/1.1
SNAREs	Tb10.70.6010	syntaxin	TTCTAATCTTGACCGAGGTCCAGCCGAAGGTAGCCACGGTGATACATTTTATTTGCGTCAGGAACGG	1.0/1.1
SNAREs	Tb927.3.5570	syntaxin (t-SNARE)	TCATTAGTAGCAGAGCAGGGTGTGGGTTTGGAAATTATCGAGGAAAATGTTACGAGGTCGTCCGCTG	1.0/1.1
SNAREs	Tb10.61.1980	syntaxin	CGCCTGAAGAAGCTCGTTAAGGAAATGAAGCCAATGAGTGTTTTCTTATACGTTTGTTGCATCTTAC	1.0/1.1
SNAREs	Tb10.61.2610	syntaxin 5	GTCTCGTGCATGAACAAAACGAAATTGTTCTCCGCATAGACACAAACGTTGAGACATCACTGCGGCA	1.0/1.1
SNAREs	Tb927.8.3470	v-SNARE	CAGGTTGCAAGAAAACAGAAGTTGATCATGGCTGGTGTGATAGGTATGTTGGTGTTTACCTTTCTAA	1.0/1.1
SNAREs	Tb927.3.3720	t-SNARE/Bet1	CCTGCCGGAACTCACAAGTGCGAAACATATGTGGGTGCTTTTCGTGTTCGTGTTCGTCGTCCTTGTG	1.0/1.1
Other trafficking	Tb927.7.3490	synaptojanin	AGGAGGATACAAATGCCGAACAGAATAGTGAACATCTTGCGGTGATCGAGTTCGACAAGGACTTCTG	1.0/1.1
Other trafficking	Tb11.02.3170	synaptojanin	TGCCGCTGTTTGTCAATATGGACAACGCTAGTATTGATGAGTTCATGCAATTACTGTCCGTTTCGCC	1.0/1.1
Other trafficking	Tb09.211.2020	synaptojanin	ACACTCAATTTGAGAGTCCATTTTCCCGTAACTTTTCAGGGCTCAACAGAATGGTACTTGGTGGTAT	1.0/1.1
SNAREs	Tb927.7.6440	v-SNARE?	CCGAAGTTACACGAGCCAGGAAAGAACTAAACGAATTTATCCACCGAATGGCAACAGACAAGATTAT	1.0/1.1
Other trafficking	Tb11.02.2550	AAA ATPase	GGTGTGGACATCTCGAGAAGGATGCTCGCTGCTCTTCTTTGTGAACTCGATGGACTCAGTGATGGCG	1.0/1.1
SNAREs	Tb927.2.5120	synaptobrevin/longin	TCAGTCCAGTGCTAGGTCGTTAAAGTGGAAAGTGTGTATGGGAAAGATGCGGTTTGTTATTGGGACG	1.0/1.1
SNAREs	Tb10.70.7410	VAMP/syanptobrevin	TGTCATGCAACGTGGACAACGGATTGATGATATTGTTCGCTCTACAGAGGATTTGCAGCTTCAGGCG	1.0/1.1
SNAREs	Tb10.61.1380	Sec22/Sly2/synaptobrevin	AACAGGATGCGTTTGTTAAAACTGTACGGCCCTCCTGCTGTAGTGATTAGCATTCTAGCTCTCTTCT	1.0/1.1
SNAREs	Tb927.5.3560	VAMP/syanptobrevin	AAACGACGACATCAATCAGGTTGTGGATGTAATGATGGACAATATGGACAAGGTACTGGCCCGTGGG	1.0/1.1
SNAREs	Tb09.211.4610	synaptobrevin	AAGTGAGGATTTGGGAATGGCGAGCAAAACCTTCTACAAGCAAGCCAAGAAAACAAACTCTGGGTGT	1.0/1.1
Other trafficking	Tb10.389.1310	Got1	CTTCATTGGGATGCTTCTCATCATGTTGGGACGGTCACTCATAGGTCTCATGATACAGGGGTTTGGT	1.0/1.1
Other trafficking	Tb927.1.3110	Sec17/SNAP	CATGCTAGACGAATGGAAAACGCACGTGCTTCTTGTGGTGAAGAACAAAATGAGTAGTCTGTTGTAG	1.0/1.1			severe growth defect by RNAi (trypanofan TFN1.162)
Other trafficking	Tb11.01.7740	Sec17/SNAP	GAGAGCGCTTCACTGAATACCAAGAGCTTGACCCACAGTTTAATGAGTACACACGTGAGCATATGCT	1.0/1.1
Other trafficking	Tb10.70.4620	gamma SNAP	CATTTCTGGATTTGCAAACACAAAGGAAGAATCAACCGTGCGATCGCTTCTCGAAGCATTTGGTGAG	1.0/1.1
Other trafficking	Tb927.1.1560	NSF	AAGACGGCCATAACGGAACCGATGCCCATCAAGCAGATGATGTTGTTGCTGGAAATGTCGGCGGAAA	1.0/1.1			severe growth defect by RNAi (trypanofan TFN1.40)
Tethers	Tb927.8.5900	Trs20/sedlin	TGTGTGTGCGATATCTGATGAATCCCTTTTCATCCCTCAAGACACCTGTCCGTGCAGTTCTTGCGGA	1.0/1.1
Tethers	Tb11.01.7570	Trs23/TRAPPC4	GTAAAGTTCGTTCTCGTTTCCGACCACCACACCTATGAGTGTAATGCGCTCTTTCGCCAGTTGCACT	1.0/1.1
Tethers	Tb09.211.3210	Trs31	GGTGCTGCAGCATGTTTATCCGTCTCCTGAGTATATGGATAGTGAAGGGCAATGGAGCATTAATTAC	1.0/1.1
Tethers	Tb927.8.6900	Trs33	TCAAGCAAGCCGGAATGAGAAAGGCGAAACCCAATTTGTTCTTGATTTCAGATCCGTTGCCACATGA	1.0/1.1
Tethers	Tb927.8.5030	Bet3	TGTGGTGTTATTGTCGGTGCGCTTTCTATGGTAGGGTTTATTGCAGAAGCGACGTTTGTAAGGGACA	1.0/1.1
Tethers	Tb09.211.3810	Bet5	ATGTTTAGTGATGTTTTCCAAAGGTACGTAACAAAGGATCCCAACTACAGTCACACGCAGGGTCGTG	1.0/1.1
Other trafficking	Tb927.4.2070	giantin	TCTTCTCTTCTTTCAAGTCTGTCCGATGTTAATGATTGCCATCTTTGTTCTGTCCTGGCCAAGAGGG	1.0/1.1
Other trafficking	Tb11.02.5040	GCC88/GRIP domain	TGCTGCAGTACCTTTGCTGTTCCTGTGAGGAAATGAGAATGAAAATGGTTCCAGCTATTGCAACGGT	1.0/1.1
Other trafficking	Tb11.02.1950	GCC2	GAGTTACAAGGTGAGGTGTCCCGTTACGTGTCAGAGCTTAATCATCGTTGTGACACCGCAAATGATG	1.0/1.1
Other trafficking	Tb11.47.0022	GOLGA7?	GGAGTACCTTCCAGTTAACATCAAAGCCACTTTACCAGCTTCTCAGCAGGCCATCTACAATTATTAG	1.0/1.1
Other trafficking	Tb927.8.1210	Golgin-97? (Tsg101 domains)	TGCGTCTATGGCTAACTTGCAGTCGGAACTTTTAAACGTGGCTGGTGAATGTGTAAAACTGAAGCGC	1.0/1.1
Other trafficking	Tb10.70.3050	Golgin-245?	GTGAAAGTGGCGGATGAAACTCACAATCCCGTAGAAAGGGGAAAGTTTGTAGAACGCCTCAACCTCG	1.0/1.1
Other trafficking	Tb927.6.4550	Golgin-245?	TTTAGACGACGTTAATGCGCTTTATCGTTCGCTTCTGCTCGAAATCACTTGTGGGAAGTCCCTGTAG	1.0/1.1
Tethers	Tb11.01.2350	COG2/Sec35	GTGCTGAAGATGTTTCGCAATATCGCAAGGGACACACTAGTAACAGCGAAGAAAACAGAGGAGAGCT	1.0/1.1
Tethers	Tb10.70.0670	COG3/Sec34	AGGAATTGCTCACGATATTTATTACTCACGCTTCAATAAGGAACGCTATTATGGGTCCTGTGCGGTC	1.0/1.1
Tethers	Tb927.7.7290	COG4/Sec38	CCATTTGCCACACTCTCTTACGAAATGACAGAGGATGTGTTTTATCAATATGAACTAAGCGACCCAT	1.0/1.1
Tethers	Tb11.01.8610	COG5	AGAAGTACAATGGTGCTTAAGGGACAGCTTCACCAGTTGGCAATGTGGTACAACGCGTCAGAGGAAG	1.0/1.1
Tethers	Tb10.70.4860	COG6?	CAGGGTGTGCTAGATATAACTTTAGCTGTGTACGAAAGACGTTACGAACAACTTCTCAACTTGTCAT	1.0/1.1
Tethers	Tb927.7.450	COG7	GCAAGTATAAAATCTGGAAGCACAATCGCCATTCGAGAACTTATAGCTGAACAGGGACAGTCGAAAG	1.0/1.1	Tb927.7.390
Tethers	Tb11.01.2990	COG8	GTCCATGCGTTTGTGCACGAATTTTATACACACGTCCTGGTCTGTGTCCGAGAGCTTCTGGGTGACG	1.0/1.1
Other trafficking	Tb927.3.3280	Sec4	CAGCCCGTCCTTCCGTATCGAGTGAAGACATTACTCAGCATGTTAAATTCACTGAAGAGTTTGGGCA	1.0/1.1
Other trafficking	Tb11.01.1770	Vps26	TCTTCAAGCAACAGGAAATTGAATTGTACCGTAGACGTGGTCAGGAGGCATTGACATGGACGGCGTG	1.0/1.1
Other trafficking	Tb11.01.2540	VHS domain (Vps27?)	TTTATTGATCCTTGGTTCTGATCTGAAGCCGAGTAACAGGGAAATGCTTGTGGATGTTTGCAACAGC	1.0/1.1
Other trafficking	Tb11.01.5900	Vps29	GGAGGTTGGATGTTGTCCCAACGTTCGTGCTTTTGGATATTCAAGACAAGAAGGTAACATCATTTTC	1.0/1.1
Other trafficking	Tb11.52.0006	Uso1p? (Vps31/Rim20/RIM-BP1, Rabaptin-5)	GCAAGACAGGGTGCGTTTAATGTTATTCAACGTGCGGAAACTTTTGGACGACATGCACAAGCAGCGC	1.0/1.1
Other trafficking	Tb11.01.2310	Uso1p? (Vps31)	CCATCAGACAGCAGTCGAATATGAGAAACCCGAACGCATTGCTTTGGTTCCTCACAAACCTGCGACT	1.0/1.1
Other trafficking	Tb11.18.0002	Bro1 domain (Rim20, Vps31, Rhophilin)	AGGAACTTCAACTTCAAGTTCAGCTCCTTGAGCGTCAGCTTGATCCGCAGAGGTCGGAACGTATGGC	1.0/1.1
Other trafficking	Tb10.70.5460	Vps35	GTCACCGGTCTTCTTGATCTCGCACAGGACTCTCTCACCAAGCTTAAGCAACAAGACGATGGTGAAG	1.0/1.1
Other trafficking	Tb10.6k15.3990	Vps45 (Sec1 domain)	CTAAGGGGCCTAGGGGCAAACTACGGAGATCTATTGCGCAAACTACGCCAGTACAACGGTGACAGGC	1.0/1.1
Other trafficking	Tb927.7.7140	Vta1?	ATCGCATGAACCTCCAGAGACACCCATGTGGAGTGGTCCCGAATCAACTAACACCTCAAGCACGCAG	1.0/1.1
Tethers	Tb927.7.1580	Vps52	TGTAACTAACCAGCAGATGATACAGCATATACGCACTCTCGCGGCGATAGCGGAAAGCAAAGATGAT	1.0/1.1
Tethers	Tb10.61.0810	Vps53	AGCTATGTTACCTGAGGACAGATCCATTCAAAACTTCGTGCGCCTTGTGGAAATGAAAGGACGACGG	1.0/1.1
Tethers	Tb10.6k15.1940	Vps54	TGACGAGGTGGAGCTTGGAGTCATGAGGTCGGATGTGCTTGTGTTTAAGGCCAATGTGGAGAGGTTC	1.0/1.1
Tethers	Tb927.8.7200	Vps11	TCGACCTCACCAGCAGTGTCAATAGAAGTAGAGGCCCAAGCGAAACCGTTTTGCTGAGTGATGATGA	1.0/1.1
Tethers	Tb10.389.0480	Vps16	AATTGAGGAAGGATGGAATTCTGTCCAAGAGTCGGGTGCCGTAAGATTGGCCAAATTATTCGGATGA	1.0/1.1
Tethers	Tb11.47.0033	Vps18	CTTCTTGGACGGCATTAACTCGACACGTGATTTGGCCCAGATGGATTGCGTGATTTGCGGCGAAACT	1.0/1.1
Tethers	Tb927.3.2280	Vps33 (Sec1 domain)	GAGACACCTGAAGGCCCACCGGTAACGATGTTTCTTCTTATTGGAGGTATCACACGCGCTGAGATAA	1.0/1.1
Tethers	Tb927.1.4760	Vps39/Vam6 (Ypt7/Rab7GEF)	GTCTGCATAGATGATGAAAGTGTCTGTCCTGTTACGCATAAAGACTTCCGAAAGGGTGTTGAGGTCC	1.0/1.1			no obvious phenotype by RNAi (trypanofan TFN1.139)
Tethers	Tb927.6.2770	Vps41	GTCGAACGAATCCTCAAAGACCCTGATGGATTCATCAACTCAACGCAGTGGTCTGGACCGATAAGTT	1.0/1.1
ESCRT	Tb11.01.4703	Vps23	TGGTACCATGTGGACACTACTGTTTGTGTGTTTCTTGTGCATCAAATTTATCCCAGTGCCCAGTTTG	1.0/1.1
ESCRT	Tb11.01.5840	Tsg101 (Vps23)	CGTTCGTCGTGTTTCTGATGTTGGTCGGCAGCAATTTGAAGCTCGGTTTCTCTTTGACCGTTTAACG	1.0/1.1
ESCRT	Tb11.01.2510	Vps28	GTGGAAAGAAAAGTTTGATACCATGAATGCCTCAGACGAACTGAGTGAACGGGACACACGCGAGTTT	1.0/1.1
ESCRT	Tb09.244.2680	Vps37?	GACTCAGTAACCTTAGGGAATACGGCAAAACGCTTGAGGATTACGACGGTTGCAACTTTCAGCTTGT	1.0/1.1
ESCRT	Tb927.4.2860	Vps22?	CCCTCAGGCATGTGGGTGTGTCTTGTTTCCCATTGAAGGGAGGAAAAGAATTGGTCTGCAGCGACGC	1.0/1.1
ESCRT	Tb10.61.0910	Vps36	CAAGGTTACCTTTGCAGATCAGGTGGTGAGTTTGGTTGCTTTACGTTCCATTGGAATATATTTGTCT	1.0/1.1
ESCRT	Tb11.18.0015	Vps2 (SNF, Vps24 domains)	GCCGAAACAGGGAGCCAATGACGTAGGTGAAGATAAAGAACTTGACGCGAGGGTAGCTGCTCTTCGG	1.0/1.1
ESCRT	Tb927.8.5430	Vps20 (SNF domain)	TGGTTGTCCCGGTATCACAACTACCGTCTGAGCAAAGGGTTCGTGAGCGTGCAACTCTCGAGGACGA	1.0/1.1
ESCRT	Tb11.01.1760	Vps24 (SNF domain)	AGGGGAGTTGGAGAGTGATGACGAGTTAGTGGCAAGGTTGAATATGCTTCGTGGGACTGTTAGTTGA	1.0/1.1
ESCRT	Tb11.01.1390	Vps32	GGTGTGGACAATACTATGGACGAACTGTTGGAGGAGATGGATAAAGTCAACGCGGTATCGGAAGCTC	1.0/1.1
ESCRT	Tb09.211.1770	Vps46=Did2 (SNF domain)	GCAGGTGGCTGAAGAGGAAGGTCTGGCCGTTAAGGAGGAGTTATTCAATAAGGCAAAGCTTCCGCAG	1.0/1.1
ESCRT	Tb11.02.0580	Vps46/Did2/CHMP1	GAGTCCTTTCTCGAGCAGATTACGCCAGACAATGAAATAGATATAAGCGAGCAAATAGCCGTCGCCA	1.0/1.1
ESCRT	Tb10.70.3480	Vps60 (SNF7 domain)	ATTTGTCGGACGCACTTGCTATGCCTAGTGGGAGGTTACCGGACCTTATGAGTAACACCCAGCAACA	1.0/1.1
Ubiquitin sorting	Tb10.26.0840	E1	GAAGAAGTAAGTGGGGTGAAAGCATTTAAAGAAAGTTGTGCTCTTGATAGTTGCGACGGCTGGGATG	1.0/1.1
Ubiquitin sorting	Tb11.02.5410	Ubiquitin activating	CAATAGGAATGGGAAGCGAAGAAATGGGAGAAGGAGAATATGCCTGGGCAATTAGTGACACCAGCGA	1.0/1.1			upregulated in PCF (Brems et al, Mol Biochem Parasitol 2005, PMID: 15664651)
Ubiquitin sorting	Tb927.2.4020	Ubiquitin activating	AACGAAAGCGGTAGAAGTGATAAAGTAGTCGATGAGTGTCTCATGAGGAAAGCGTGCATGGAGGTTG	1.0/1.1
Ubiquitin sorting	Tb09.211.3610	UBA2/E1	TGACGATGCCAATGTCGATGAGGTTGATGTTGAAACCGCTACAATACTTTTGCGCATCCAACAATAA	1.0/1.1		F: GAATCGCACACATTTTCACG, R: TTATTGTTGGATGCGCAAAA
Ubiquitin sorting	Tb09.160.3210	E1	CAAATCCAATAACCCATTGAGGACTAATGTGGTGGCTACTACGATTGAGGAAGCGTTTGCCACATCA	1.0/1.1		F: TGGCGAGGTTTACCTCATGT, R: GTTGCACCATTCCACAAATG
Ubiquitin sorting	Tb09.160.4430	Ubiquitin activating (NAD/FAD dependent dehydrogenase)	ATTGGATATGACGCAGTGAGAGATTATTTCCCCTCTGTTACAATTAAAGCGAATCCCGACTGCCGCA	1.0/1.1
Ubiquitin sorting	Tb927.5.3430	E1	AGCCGCTGTTCCTGTGCTTATCGACTCCGGGGACGAAGATAGTGACGAGGTTGTAGAAATTGATTAG	1.0/1.1
Ubiquitin sorting	Tb927.8.2640	UBA1/E1	TGTGGAAAGATGGTATACTCACAGTTTGGTAATGTGAAGGACCGCGACAAACCAGTCTCCGTTGTCG	1.0/1.1
Ubiquitin sorting	Tb11.02.2830	Ubiquitin activating	ACGGTACGGTAAGTTACATGCCACCTTTGTTCGGGCTGTTGCTTGCATCTTCTGTACTGAGGCACGC	1.0/1.1
Ubiquitin sorting	Tb927.8.6090	E2	TCTCCTTTCCATTCAAAGCCTTCTCGGAAACCCAAATAATCAATCACCACTGAACCACCGCGCCGCT	1.0/1.1
Ubiquitin sorting	Tb11.01.5790	E2	CTCTTGCACCTGATAAGTCTGATGCTGAACTTATTGATATGCTCATTAAAGTGAAGGGTGACGTGGC	1.0/1.1		F: CCCGAGCGACCTACAAACTA, R: TCCCGTACTTGCCTCAATTC
Ubiquitin sorting	Tb11.02.0815	Ubiquitin conjugating	CACATTTGAGAATCGCATCCTCTCACTAGAAATTCACTGCGATGAACATTACCCCAAACGCCCGCCG	1.0/1.1		F: TGGCACTATTCTCGGACCTC, R: TTCACACGGCTGATGAACTT
Ubiquitin sorting	Tb927.2.3720	Ubiquitin conjugating	GGGAGGGCTCCAATGGAATCCCAACGGCCTTTTAATGGAGTCGATGGCTTTCAAGAAAACGGCGGGG	1.0/1.1
Ubiquitin sorting	Tb927.7.6960	Ubiquitin conjugating	TCTCGGCCAGCGCTTACTGATAAATCTCTCGTACTCCATGCTTGACAACGTGATTTGGGTGTGTTCA	1.0/1.1
Ubiquitin sorting	Tb927.4.2710	E2	CGACGCACGCCGTTGTCTAAAGGAGGAACCAGAGGTATTCGAAAAGCGAGCTCAATGTCCGTTTTAG	1.0/1.1		F: CGACAAGCCACCAAAGGTAA, R: CTGGTCTGGTGTCCAATCCT
Ubiquitin sorting	Tb10.70.5480	Ubiquitin conjugating (Kua homologue)	TGCGGTTCCACGGGCAAATGATAGGGAGTTGTTAGGCGTACGACATAAAGAAGAAACGGACGGGGAG	1.0/1.1
Ubiquitin sorting	Tb927.2.2460	E2	ATTACAATTAAGCAAATACTACTGGCGATACAGGAGCTCCTGGACAACCCAAACATCAACGACCCCG	1.0/1.1
Ubiquitin sorting	Tb927.8.920	E2	TAACTCACTTGCACGTATGTATGCTATTACTGAAGCTGGTGCACCACCTTTCAATGATGGGGAGTAG	1.0/1.1
Ubiquitin sorting	Tb927.7.2540	E2	TGGAGTCGGTTCTCTTGATGATTATTTCACTACTTTCAGATCCAAACCCTAACTCTGCAGCCAACGC	1.0/1.1		F: TGTGTATGGAAATGGGGACA, R: GCTGCAGAGTTAGGGTTTGG
Ubiquitin sorting	Tb927.4.3460	E2	GGTTTGTTATTAACAGTCCCATTTGCCTTACCATAACTGATTTTCATCCGGAAGAGTGGAGCCCAAT	1.0/1.1	Tb927.4.3190
Ubiquitin sorting	Tb927.4.3190	E2	TTGCGCAAGAACTGTGGTGACGTTAGCGAGCATTTGGGTAACAAAACCACCAACGCAGGCAGGGCGC	1.0/1.1
Ubiquitin sorting	Tb09.211.0050	E2	CCTCAGCATTCAACTATTGATGGCCAGTCCAAACCCCGATGATCCGCTTGACAATGAAGTGGCAGGA	1.0/1.1
Ubiquitin sorting	Tb11.01.5510	E2	TCCACCGCTACTCCTAAAGGACTGACAGAAATCACAACTCCGCATGTTGTAAGTGAAGGAGGGGAGG	1.0/1.1
Ubiquitin sorting	Tb927.5.1000	E2	GTGCCTGATATTGCCCGGCAATACAAGACGGACCGCAATGCCTTTAACAAAACTGCAATGGAGTGGA	1.0/1.1
Ubiquitin sorting	Tb927.8.6510	E2	AAACCAACTTTCAGTCTTCGTGATGTTATTATCATGATTGAACTCCTCTTCCAAGATCCCAACCCTG	1.0/1.1
Ubiquitin sorting	Tb927.8.1590	upl3	CTGTCATTCCCCGGAAGGAGATTCGAAACTTTTCAGCGCAGGAACTGGAGCTTGTGATTTGCGGCAT	1.0/1.1
Ubiquitin sorting	Tb927.6.2370	Ubiquitin-protein ligase	CCATCTGCATCAACGTGTTTCTGCACTCTAAAGCTTCCACCGTACCAGACGTTCGGGGTAGCGCAGC	1.0/1.1
Ubiquitin sorting	Tb09.211.4210	upl3	CACCGTACCCAACAGAAGAACTAATGTATAATAAACTTCAACTCAGCATCATGTACGCAGGGGATAC	1.0/1.1
Ubiquitin sorting	Tb10.6k15.0560	upl3	GAACACATGTGCGCACTACCTTAAACTTCCAAACTATAGTTCAAAGAAAATACTGGAGGAGAGGCTG	1.0/1.1
Ubiquitin sorting	Tb927.4.770	upl3	ACTGGTTCTCAGGAGGTCGAAACGTTCATTTCTCTTGTCGGTGATGAGTTTACTCGTGAACAGCAAC	1.0/1.1
Ubiquitin sorting	Tb927.6.2460	E4	AAGCAAACACCCGTTTACTAAAGAGTATCTGGATGAAGAGATGGTGAAGGAGTTCAACGCACGTGAG	1.0/1.1
Ubiquitin sorting	Tb10.6k15.2780	Ubiquitin fusion degradation protein	ATGACGCCGTCGAATTCGCTCCGTTTGTGCTTCAGCCACCTACCATCGGCAATCAACCTCAACCAGC	1.0/1.1
Ubiquitin sorting	Tb11.01.6030	proteasome regulatory subunit	CCGGGAGATTGGTAAGCAGTATGAGTGGGAACTGGGTAAGGATGGAGCCAGCTTCGTTTTCACCCGG	1.0/1.1
Ubiquitin sorting	Tb11.46.0014	Doa4 (Ubiquitin C-term hydrolase)	AGTCTCTAGGGCGGACAAACCTGACTATCGACTTGTTTATATTCTGTGTTACGTACGTTCTGCTTAG	1.0/1.1
Ubiquitin sorting	Tb927.8.5290	rsp5?	ACGTCAACCATCAAACACGCGAAACAACATGGGTGCGCCCTCAATGCGTCATGTCCCAACAGCACCA	1.0/1.1
Ubiquitin sorting	Tb10.70.1130	two UIM domains	CCGTGAGGAAGAGTTAAGAAACTACATGAACACAAAGACAACCAACCCTGCTGATAGCTCTGTTGGC	1.0/1.1			expressed in BSF as detected by proteomic analysis (GeneDB annotation)
Ubiquitin sorting	Tb927.8.570	proteasome regulatory subunit	AAGAGTTAGAGCGACAGAGCAAGGAAGAAACTCTACAGGGTAAGCACGACGATCAGAACGAAGAGAA	1.0/1.1
Other trafficking	Tb10.61.1950	SH3 domain	TGTTGATGACTACACGGAAAATGGTTGGTGCCAGGCAACTACCGCAACTGATGACAAGAAATTGGAG	1.0/1.1
Other trafficking	Tb927.6.3970	SH3 domain	GAATATGTTGGAACAAGAAAAGGACCACATTCTTCGCTCGATGACTAGCAGTGGAATTGATCACTAG	1.0/1.1
Other trafficking	Tb927.2.4330	SH3 domain	TGATGAAGGGGAAGTGATTGTGTGCGTAAGTCGTGCTCAGGAAGAGGGTTGGTTGAAAGGTGTGTGC	1.0/1.1
Other trafficking	Tb927.5.2680	SH3 domain	GTGCGGATGAAACGGATTGAGCAACGTAGGGAATTGGTCCGGAGCGAAAGTGCTGAGCGGATTCTTC	1.0/1.1
Other trafficking	Tb927.3.4220	RING Zn finger	GTAAAAGCCGAGCTTGGGGAAGTTGATAGCAATTCTAGTGATGATATTATTGCAGTGAACGACGACG	1.0/1.1
Other trafficking	Tb09.211.1950	FYVE Zn finger	GGAGCTCTGGCAACCATCCCATCCGTTGGATTTACAGAGGCTGTTAAGGTGTGCGATGATTGCGCTC	1.0/1.1
Other trafficking	Tb09.211.2990	FYVE Zn finger	ACACCTGTGGGATACTGTCAGGAAGTCGAGAATATTATGCTCCAGCCAGAGCTACCCGAGCGGCTCC	1.0/1.1
Other trafficking	Tb10.05.0240	FYVE Zn finger	GGGTGTGCTCCGCTTGCACTCTGGAGAACCCTGTCAGTGAGGCATTGTGTACTGCGTGTCAGAGCGG	1.0/1.1
Other trafficking	Tb10.61.0730	FYVE Zn finger	GGCACAACTAAATGTACTGAAACATGTCGTCATTGAGCGAACAGTGCATATGGCCCACGACCAGGTG	1.0/1.1
Other trafficking	Tb11.01.7720	FYVE Zn finger	TCCAGGAGCTCCTCACAAGCACTATTGGCACTGTGAAGAGTATAAGTGGTTATGGAGCGAAGGAGCG	1.0/1.1
Other trafficking	Tb927.1.3300	FYVE Zn finger	TTGGTGTCATAAAACTTTCGGTTTGCTTAGTAAATTCACTACTGTGCGGTGTAGTCACTGTGGACAC	1.0/1.1
Other trafficking	Tb927.4.3380	FYVE Zn finger (WW/Rsp5 domain)	CATCAGCTAATGGGCAACAAGTTACACATGAATATTAACGACTCACTGGGGTATAACCTCTTCGGAG	1.0/1.1
Other trafficking	Tb927.7.1840	FYVE Zn finger (von Willebrand factor)	GACTGGAGAACGGACCGTTCAAGGCCGCAAGTCTTACCGACCGGGAGAATGCGCTGAAGAGGTTGCG	1.0/1.1	Tb927.7.1880
Other trafficking	Tb927.7.530	PI4P5K (FYVE Zn finger, MORN motif)	ACCATTTAAGTGTCCACAAGAGTTCACAATAGATGAAGCTCCCAATCTAGAAGTGATTGTGCAGCAA	1.0/1.1
Other trafficking	Tb927.7.690	FYVE Zn finger	GTGATGGCGCCTATACATTTGGAAGCGGCCCAATTTATGTGCATTGCCACAAAAGTGAAGAACAGCG	1.0/1.1
Other trafficking	Tb10.6k15.0640	C2 domain	GGTTTGAAGGAGTGGGATCAGCAACGAGTCAATAGAACGACGGCGAGTACTGCGTGCACATCAAGCG	1.0/1.1
Other trafficking	Tb10.6k15.0650	C2 domain	AATACGCCATCCCGAAAGAGAGGGGCCGTTTACCTCCACTTTTCTTCAGTCCGTTTGGATGTGAACG	1.0/1.1
Other trafficking	Tb11.02.1630	C2 domain	CGACAACTCCACTGATTTGGGGATCTTCTTCCAGCAAACAGAGATTGAAATGCAGTGCATGGTTCAG	1.0/1.1
Other trafficking	Tb10.61.3180	CLB1 (C2 domain)	ATTATACGTGGTGATATGAATCTCGATCCTGAGGGGCAAATATCTCTTGAACTTAAGCTTCTGCGCC	1.0/1.1
Other trafficking	Tb927.4.4190	Ras-activating (C2 domain)	AGCCGCATCCCAACCAGCGATGGAAGATAACAAATGATATCAACAACTGTAGCGTGCTAGCCGCTGA	1.0/1.1
Other trafficking	Tb09.160.3240	C2 domain	AGTTTTCACTACGGGATACGGGGAAGGAGCGTGAAATAGAGCACGAGCTTCAAATAAACGTTCGTCG	1.0/1.1
Other trafficking	Tb10.70.1810	C2 domain	ACAACTGGTTTTGATAGCTTGGGATCTGCTGTAGTAGATGCCTCTGAGGTGATAGAGTCGCCGGGTG	1.0/1.1
Other trafficking	Tb10.70.1860	C2 domain	ACCTAGTATAACCGTGTCCCTTCTTGCGCTTGATTCTGACCACTCTGTGAGCTTGGGAAGTGAGTAG	1.0/1.1
Other trafficking	Tb927.3.5290	C2 domain	GTAGTGGACAGTGAGTTGATTTCATTTGTGTCTGAGAGCTCGGTGGTATTTGTTGTGTTTGACGCGC	1.0/1.1
Other trafficking	Tb927.4.2080	C2 domain	GGTGGAAATGAACAGCCCAGAGAGTCTCCACTGCGTTGATGTTCTAATGGCTATGAATACCCATTAG	1.0/1.1
Other trafficking	Tb927.7.3550	C2 domain	CATCCAACCAAGAACGCCAGCAATGAGGACCACATCCCACTCGAAAAGCGCACCACATTCCGCAATC	1.0/1.1
Other trafficking	Tb927.7.5300	C2 domain	TTTGAGAAAGTGCGTGACTATTCAGGTCGGACCATCCTGCATATTGCTGCATGGTATGGACACGTGC	1.0/1.1
Other trafficking	Tb927.8.8150	C2 domain/Ricin B lectin	GACGAAATATTGGGATCTCTCTGCCTTCCTTTGACTGATCTGACGATGGGTATCGCTCAGGATTCAT	1.0/1.1
Other trafficking	Tb927.6.3010	two PH domains	CGAACCGATTAGGGCAGTGATTGGCGTTAGGGAGGATCCTGCTAATTATGACGAAAGAGCAGAATAG	1.0/1.1
Other trafficking	Tb927.8.4950	kinesin (spectrin repeat)	GTGGTGGCTTCATTTGTAAATTCTCCAAAGGAATCCTGGGGTGCGGACTTATCTCCTCGCTTTACTG	1.0/1.1			upregulated in PCF (Brems et al, Mol Biochem Parasitol 2005, PMID: 15664651)
Other trafficking	Tb927.4.3740	Uso1p? (spectrin repeat)	CGGAAACGAATGGATGAAACTGATTACTGATCGCCCTGAAGCGCTTATGTCCGCATTTGTAATTGAT	1.0/1.1
Other trafficking	Tb927.5.4520	Uso1p? (spectrin repeat)	CGTTGTGCAGAGTAAGTGTGAGGGAACCAAACCTGATTTCAAACCTCTGTGACGAGGGAAATTGTGG	1.0/1.1	Tb05.5K5.160
Other trafficking	Tb927.3.3220	Tetratricopeptide repeat	AGCTGTGCGCCTACTGTGTTCATCACAACGACTTAAGCATTCCCAAAGTTGTTGCCAATGGCCACCG	1.0/1.1
Other trafficking	Tb11.02.3470	Daam1 (FH2 domain)	ATATCGCGGAGATGCTGGAAAGTTTCGGTGAGGACCCAACTATGGACGAGACGGTATTCTGGAACTA	1.0/1.1
Other trafficking	Tb927.5.2300	Diaphanous1 (FH2 domain)	AAGACGTTCCCCATGAACAAAGTCATGCGATGCCTCTCGAGTTTTGCGAAAAGGTACGATGGGAAGA	1.0/1.1
Other trafficking	Tb10.6k15.2370	bromodomain	TTTCGCCTTACTTAGTCCTGTAGAATTCGACGAAGGCTCAGATGAGGTACAATTCAACGAAGAGGCG	1.0/1.1
Other trafficking	Tb10.6k15.3240	bromodomain	GGCAATGTCATTTCGTAAAACTTACCTTGACCTTGCACGGCAGTCGGGACTCGTTGTGGACGACGAC	1.0/1.1
Other trafficking	Tb11.01.1830	bromodomain	TGCTTATACAAACTTTATGCAGAGGAGAGCGCCTCGGAATATTTCAGGGAACCTGTCGATGCACTGA	1.0/1.1
Other trafficking	Tb927.7.4380	bromodomain	AACAAGCTGGATAAGATGCCTTTGCAGCAAGACACTATTGAGGAAGTTATTTTAACCCTTAAACGGG	1.0/1.1
Other trafficking	Tb10.70.7490	Phox/Bem1 domain	GCGTTTAAGCGGTTCTAGTTCCACCTCCATCCCGAATTCGACAACAACCCTTAATGGTGGTGCCAAG	1.0/1.1
Other trafficking	Tb09.211.1330	SCAMP domain	CCGCATCTCTCTGGACAGCTCATTGTCTTATGCTTTTATTATTGGGAATTAAATACTTTCGCATGGC	1.0/1.1
Other trafficking	Tb11.01.2790	CH domain (alpha actinin)	AGATATACTTCTAAGTGTAGTTGTCAATGCCCACTTCACTCAGCATCCGGATACCAACATTCGCTTC	1.0/1.1
Other trafficking	Tb09.160.4620	IMPase	GTTAGATGCTGCAGCACATATTCGAAAGAAGCTTGCCATGTGTCCAGTCCAGGGACTGCGCAGTTAC	1.0/1.1
Other trafficking	Tb927.5.2690	IMPase 1	CGGTGTGCTGTGCTAACTCGAGCGAGATCTCTAACATAGGAGTGGGAGTTGCAGCTAAACATGGCTA	1.0/1.1
Other trafficking	Tb927.8.7170	Inositol polyphosphatase	ACCCGCTGCGAGGCACAACTAATCTCAAAACCCTTCCTGACGGGGTCGTTGGTTTGACGCGATGGTC	1.0/1.1
Other trafficking	Tb10.70.1510	Inositol polyphosphatase (synaptojanin)	GCCAGCTCAATCGTGTGTTGGAAAGGTAAGAATACGACTCTACACAGACGTCCAGGCGGTGCAAACA	1.0/1.1
Other trafficking	Tb11.02.4140	Inositol polyphosphatase	TGTCCATTTGGTTAATGATGGGGAGGATAAACGAGAGAGTGGGACCAGTGACAGGATAAGCGTGGTT	1.0/1.1
Other trafficking	Tb927.6.870	myotubularin	CCGAAGGTCGAGAGGGTCTTGAAAGTGGTCAACAGCCATTTACAGGTTGTACAACCAATCAGCGCAT	1.0/1.1
Other trafficking	Tb927.6.3500	RME-8 endosome trafficking	GGGTGGTTATTTGGAAAATACGCATCGTAACAACCATCAGCAACAGTTACTTTCGATTACACTTGCT	1.0/1.1		F: GAGAATGGACTCACCCCTGA, R: TGACCATGAATGGGATCCTT
Other trafficking	Tb927.3.4190	endosomal intergal membrane protein (TM9SF domain)	TCACACTTTTGCTTCCTCTTTACTGTATTTCTTGTACATGGGATTGATATCGTATGCCTATGGGCTG	1.0/1.1
Other trafficking	Tb11.02.0960	endosomal intergal membrane protein (TM9SF domain)	GAGCGGGATGTTCATGTTGGTGTTTTATTTCGCCTACTCGGCCCTATTTTCCCTCGCTATGAGTCTG	1.0/1.1
Other trafficking	Tb927.8.1940	endosomal intergal membrane protein (TM9SF domain)	TATGTCGGTTATATGGGTTTACTAAGTTTTCTCTTTTCGGTAGCAGCTGGATCTGTAGGCTTCTTGG	1.0/1.1
Other trafficking	Tb927.4.1090	endosomal intergal membrane protein (TM9SF domain)	TTGTTTCCTTCACTGCAGCGTTTATGGAGGTCATTTGCGTCTTGGGTTCCTTCTGGAAGGGTCAACC	1.0/1.1
Other trafficking	Tb927.5.1300	V-type ATPase subunit A	ACGCCCTCCGTTTGCACTGGGTAGAGTTCAACAATAAATTCTACGCTGCTGATGGGTATCCGTTCAC	1.0/1.1
Other trafficking	Tb927.1.3820	V-type ATPase subunit F	ACGAAATCCGTCACCTAATGGAGGGGTTCACCGATCACATTCCTTGCATTCTGGAAATACCGAGCAA	1.0/1.1			slow growth defect by RNAi (trypanofan TFN1.61)
Other trafficking	Tb927.4.1400	vacuolar trasport protein 4A	CCACCACTACTGTGAGTAACAGCGCCCCGACTGACAATGAATTGGTTTCACAAAAGTCGAGCAGCGG	1.0/1.1
Other trafficking	Tb927.7.3900	vacuolar transporter chaperone	GCGGTACGATGACACGAAAGGCCCCACGATCCTTGTTCTTGTACTTGGTGTCTCTCTTGGAATTGCG	1.0/1.1
Other trafficking	Tb10.70.6880	katanin, AAA ATPase, endosome transport	TCTGAAGAAAATCCAACCTTCTGTTTCACAGAGCTCAATCAAACAGTTTGAAAAGTGGGCGGAAGAG	1.0/1.1
Other trafficking	Tb09.211.1500	katanin, WD40/G-beta repeat	AATCTTTCTGATTTGCTTGATGTTGTAATGTATGCACTGGCCGGTGAACGAGAGAATCAGTTGCTGG	1.0/1.1
Other trafficking	Tb11.01.0200	katanin/Ser peptidase, AAA ATPase, endosome transport	AAGACTTTAAAACTGTCCCCGGATGTTGACTTTGATAAGTTGTCCAAGATGCTTGAAGGGCGCTACT	1.0/1.1
Other trafficking	Tb11.02.1370	katanin/Ser peptidase, AAA ATPase, endosome transport	GAAATCAGGTGTAGTTCAACGACCAGTGATCACCATGCAGGATATTATGGCTAGCGTGGCATGTACG	1.0/1.1
Other trafficking	Tb927.8.3100	coronin, WD40, actin-binding	GCCCATTCCGAAGGTATCAGCAGCCAGACATCATCGCAGTTGTTAGCTCTTGCCTCGCTATTGGGGC	1.0/1.1
Other trafficking	Tb10.406.0560	microtubule-associated	GGACCCTTCGATGTATGTTACGACTAACCGCGCAACCTTCGTTAATCACTCGGGTCGCAAGGTGTAG	1.0/1.1	Tb10.406.0650, Tb10.v4.0052		upregulated in PCF (Brems et al, Mol Biochem Parasitol 2005, PMID: 15664651)
Other trafficking	Tb927.1.3850	Sbh1/2p?	GCTGAAGTTATGGGGATCGAGGTGCAACCATATCACGTCATTATTGGAACCGCAGCCTTCGTTGTCT	1.0/1.1
Other trafficking	Tb10.6k15.1160	CAP/Srv2p	CTACCGTGGAGGATCCAACAGATATTTTGGAAAGACCCCTCCCGGAGCAGTTCGTCTCACGTATTGT	1.0/1.1
Other trafficking	Tb927.5.1870	AAA ATPase/Ser peptidase	GCCACGGCAACTGAAGGATACTCGGGTTCGGACATTAAACAATTGTGTTCTGAAGCGGCAATGTATG	1.0/1.1
Other trafficking	Tb10.70.3930	RPT4 (AAA ATPase/Ser peptidase)	GACTCGATCGTCAAACTCTCTGAAGGTTTTAATGGTGCCGACTTACGCAATGTTTGTACCGAGGCCG	1.0/1.1
Other trafficking	Tb927.5.1810	p67	GGAGACGCCGATCCGACCTTCCGGTGGTAGTAATAGTTGGAGGAGCACTGGCATCATTGCTGTTGTG	1.0/1.1			equivalent levels in PCF and BSF, but developmentally regulated lysosomal trafficking (Kelley et al, Mol Biochem Parasitol 1999, PMID: 10029306) (Alexander at al, J Cell Sci 2002, PMID: 12140257)
Other trafficking	Tb927.5.1830	p67	GGTATGGATGACGATGGTAATGTGACTAATGTCTGCAAGCCTCCATACAGTGCGATGCTTTCAATCG	1.0/1.1	Tb927.5.1810		equivalent levels in PCF and BSF, but developmentally regulated lysosomal trafficking (Kelley et al, Mol Biochem Parasitol 1999, PMID: 10029306) (Alexander at al, J Cell Sci 2002, PMID: 12140257)
Other trafficking	Tb927.8.1870	tGLP1	TCGTCAACTTTGGAGTCGAAGACGAGGATGTGGATGATATGTACATCTCCAACATCCCAACCGCCGG	1.0/1.1
Other trafficking	Tb10.70.5100	lysosomal alpha-mannosidase	CTGCGATCTCTTATTCCTAACGAGCTGGATTACAATGTTGAGAGCATCGATGAAGTATCGTTGACGA	1.0/1.1
Other trafficking	Tb927.2.6000	GPI-PLC	TTTGCTTGATTTCGTGCAAGAAGGCACTTGTACCGTTAAGGGAGTCGACAAACCGATGAATGCCGTT	1.0/1.1			BSF-specific (Mensa-Wilmot et al, Mol Cell Biol 1990, PMID: 1688997)
Other trafficking	Tb11.02.3780	PI phospholipase	ATGCAGGTGTATGACGAGGATACCAAAAGCAATAACCTTCTGGGTGAATATGTTGTGCCATTACGTG	1.0/1.1
Other trafficking	Tb927.6.2090	PI phospholipase	GATAGCTCTTCGTTTGATTTCACTACTGCATTTCCTCCCCTACTGTTGCGCTCTGGATACCGCGTTC	1.0/1.1
Other trafficking	Tb10.61.0360	PDZ/DHR/GLGF domain	GGCGTCTTCTGATGCAAATGTACTATGAAGAACATTCTGGTACTTGTAGAAATGAGGAAGCAAAGGA	1.0/1.1
Other trafficking	Tb10.389.0860	Uso1p? (Rabaptin5beta)	CTGTTGTCAGTTAGTTGAAAGTCCAACCCAATCAAATGGGGCCACAATGCCTCGACCATGGCGCTAA	1.0/1.1
Other trafficking	Tb05.5K5.120	Uso1p?/Hap1/Laminin	AGAGCGTGACCAGAAAATTCGAGACTTGTGTAGAAACGTTGGGCATGTTGGGAGTGGAGGCAACTGA	1.0/1.1	Tb927.5.4470
Other trafficking	Tb927.4.2140	Uso1p?	TCAAACATCGCGGTATTACAGGAGTAAATCCGAACGTTCTCGAGATAGCGATGGGCCGAAACGAGGC	1.0/1.1
Other trafficking	Tb10.6k15.1100	adiponectin receptor	ATCCCGAATTCCTGAACGTTGGTTCCCTGGTCGGTTTGACATATACCTTTCAAGTCATCAAATATGG	1.0/1.1
Other trafficking	Tb927.3.3610	peroxin 7	TGATTTTAATAAGCAGGACAACAGTATCTTTGCTACTGGTGGTGTTGATCGCACAGTCCATTTGTGG	1.0/1.1
Other trafficking	Tb927.4.1250	peroxisomal biogenesis factor 1	AATGGGTATGACAAAACCCTCCCTAACCAAGGAACACATTTGGGAACAGGAAAGAATTCACCGCCTC	1.0/1.1
Other trafficking	Tb10.100.0130	peroxin 14	AAGTCAACGCCAATAGTAATGTGGAGGAAACCTTGGACTCTAAGGAAGAAGGTTTACCATCCAGCGA	1.0/1.1
Other trafficking	Tb11.03.0130	autophagy protein domain	ACATTTTAGTGACGAAGCTGCGCAATAGAGTCGATGCAGAAACAGAAATGCAAGTGCTGGGTGACCC	1.0/1.1
Other trafficking	Tb927.2.1890	autophagocytosis-associated	GGCATTATTTCTTTTCCTCAAATTCATTTCCTCTGCAGTGCCGAGCATCGAATATGATTTGTCGACA	1.0/1.1
Other trafficking	Tb10.329.0040	Bacterial type II secretion system protein E domain	CCTCGACAAAAGGAAGAAAGTGAAGAAGGTGAAGAAAGACAAGGAGGAGAAGGCTAACGATGGTTAA	1.0/1.1
Other trafficking	Tb10.61.1590	intraflagellar transport	TGTATGTGAAGTAGCAGGAGGTGTTAACAATTCGCGCCATTTCGTCTATGAAATTGAGGAGCTTTGA	1.0/1.1
Other trafficking	Tb927.6.3290	intraflagellar transport	AATATGATTCATTGAAGAAAGTGGAACAAGAACAGGAGATGTACATCAAGCACCTGAGTCACGCCTC	1.0/1.1
Other trafficking	Tb11.55.0006	IFT88	TGAGTGCTTGCGGTATCTGGTTCACCTATGTAAGGATGCTGGTTTGATCGATGAAGCAAATGAGTGG	1.0/1.1
Other trafficking	Tb927.2.4210	p60 glycosomal protein	CGAGACGACGAAAGAACTTGTCACCATGTTCCAGAAGAGCTTCCAAGACCGCTTTGCATCGAGGGCG	1.0/1.1			upregulated in PCF (Brems et al, Mol Biochem Parasitol 2005, PMID: 15664651), glycosomal phosphoenolpyruvate carboxykinase activity PCF/BSF = 10 (Hart et al, Mol Biochem Parasitol 1984, PMID: 6749187), used as marker of differentiation into PCF (Mutomba & Wang, Mol Biochem Parasitol 1998, PMID: 9662024)
Other trafficking	Tb927.4.3950	CAP5.5	CCACAAAACCATGGAAACGACAATTCCGAAAGTTCTGAGGATGGATTGGACAGGTTCAGGGTGGCTG	1.0/1.1		F: GTAATTGGCATTCGGTCCAG, R: GCACCCGGTAGGAGGTAAAT	PCF-specific (Hertz-Fowler et al, Mol Biochem Parasitol 2001, PMID: 11463463)
Other trafficking	Tb11.01.7880	CAP17	AAAGGCGAAGTTGGATAAAGTGAAGTTAACCCGTTCCAGGTTGGCAGAGCAGATGAGCGAAATAAAA	1.0/1.1			PCF-specific, overexpression leads to cell-cycle/cytokinesis abnormalities (Verdenne et al, Mol Biol Cell 2002, PMID: 11907282)
Other trafficking	Tb11.01.3805	CAP15	AGCAGAAGGCCGATATAATTAAAGCCGAGGATGAAGTTAAGGATAAACTGTCGAAGCTGAGTGCCGC	1.0/1.1			upregulated in BSF, overexpression leads to cell-cycle/cytokinesis abnormalities (Verdenne et al, Mol Biol Cell 2002, PMID: 11907282)
Other trafficking	Tb09.211.4511	KMP-11	GGAGCACACGGACAAGTTCAACAAGAAGATGCGCGAGCACTCAGAGCACTTCAAGGCCAAGTTTGCG	1.0/1.1	Tb09.211.4512, Tb09.211.4513
Other trafficking	Tb11.01.4460	LDL-receptor?	GAAACAGTACCTCAGCAGATATTGACAGTGAACCGATTGTTATTGGCTTCTGGGTTCCCCTCCCCGC	1.0/1.1
Other trafficking	Tb11.01.0410	ER lumen retaining receptor	ACAAATCTTCTTACTGGAATATACAGAACGCTACGAAGCACTCACATCGCATTACCTCGCCGCCATG	1.0/1.1
Other trafficking	Tb927.8.3870	extensin-like	GGCAAAACTTTATGCCTCCGGTGTTGATGTTTCCGTAAGGTCGTTTCAGTTTGAGGACAGTGAATAG	1.0/1.1
Other trafficking	Tb927.6.4740	importin-alpha re-exporter protein	ACTTAGCCCAGCATGTTGCCGATATCGGGTATACAAATGCGTTTTGTCCACTTCAGGGCGCCGTGCA	1.0/1.1
Other trafficking	Tb11.01.8030	importin-beta	GAGGGAATTTGTAGTGACTCAGTGCTGGGTAGAGATGGCACAGTGCATCGCTAAGGTGCTGGCCTCT	1.0/1.1
Other trafficking	Tb927.8.4280	nuclear transport factor 2	TCATTTGGCCCAGGAAGGAAGTCAGTGGTACATCTCGAACCAAATCTTTCGTATAGTTGGCGGCGGT	1.0/1.1
Other trafficking	Tb10.70.5500	nuclear transport factor 2	GGCTAATAGATGCACCAAAGGGCCAAAATGAACAAATTAGTGCTGCAATTAAGCGAATAACTGGTGA	1.0/1.1
Other trafficking	Tb11.01.5940	exportin 1	GACCCTGTCGAATTCAGGCGGAGCTTTGCAGATTTCCTCATAGAAATGCAGGTTTGGGGTGCTGAGG	1.0/1.1
Other trafficking	Tb10.61.1710	sarcoplasmic reticulum glycoprotein	GACCAATATGATGGAAAGGAAGGTAAACAGGGAAGCAGTGATACAGTGCCAATCGCCTTTCGGGAGA	1.0/1.1
Other trafficking	Tb11.02.0870	RanBP1	CTCGAAAGAATTAGCTGATAGCGGGTTGAAGGCGTTCAACGATGCCCTTTCCAAAACCACCACATAG	1.0/1.1
Other trafficking	Tb11.01.1130	prenyltransferase	TAAGGAAGCGGAACCCATGTCGTACAGCGTGCAAGATATTCGTTGGGTAGACCGTTTTGCGCATCCG	1.0/1.1
Other trafficking	Tb927.7.5880	cis-prenyltransferase	AAACCTGGCCCGAGATAAATAGAGAGGACCTTGTTAAACTCTTACAAGATCATGATAAGCGTGACAA	1.0/1.1
Other trafficking	Tb927.3.1540	CAAX prenyl protease 2	ACTTTATTGGGCCTCCAACTTTTGACTTTCTCCAAGAGAAAACATGGCTTAAACGTTTGGTGTACGG	1.0/1.1
Other trafficking	Tb09.211.3640	prenyl protein specific carboxyl methyltransferase	TGGGTATTTCTGGACGGCTCTCTTCTCACAACTTGTATTGGCAAACCCCTTTTGTTTCATGGCGTAT	1.0/1.1
PI kinases	Tb927.8.6210	PI3K	ACATCCAAAATGTCATAGCTGATAGTGTGGGGTCTATTTTCACTAACCTCTGGGATGTTTTACATGC	1.0/1.1
PI kinases	Tb927.4.1140	PI4K	GGACGAGGGAGATTTTGCACTTTATATTAAGGAACTCATTGTCGGTAGTGTGGACAACTGGAGGACG	1.0/1.1			PI4K-b RNAi in procyclics leads to defects in trafficking to flagellar pocket and lysosome, maintenance of Golgi structure, normal cellular shape, and cytokinesis (Rodgerset al, Eukaryot Cell 2007, PMID: 17483288)
PI kinases	Tb927.3.4020	PI4K alpha	CAGGGAGAACGTTCGAACGGTTCTCTACGACCGCTACCAGAACTACGCCGAGGGTATTGAAATGTAG	1.0/1.1		F: GAATGAAGGGAAAGGGAAGC, R: AATCTCGTGGGCGTATTGTC
PI kinases	Tb927.4.1620	PIK5KII alpha	CTCGGAAGAGTATGGAAACCCTTGTGTTCGGAATGTTGAAAGACAGGCAGAAGATATCGGCGGTGCC	1.0/1.1
PI kinases	Tb10.70.2440	PIK5KII	AGGATGGATACGCTATCAACCATACCTCCGCTTAAGTACTGCGAACGTATTCTTCAATTTACCGAAG	1.0/1.1
PI kinases	Tb10.70.3440	PIK5KII alpha	ACTCCGCATTTACTGACTGTGGATACGCAGAAGCAACGTCATGCAACGGGGAAGGACACGCAACAGG	1.0/1.1
PI kinases	Tb11.01.6980	PI3K (FYVE)	ACATGGCTAAAGGACATTACCCATGATACTCATAAGTGGACCCAACAAGCTATGGAGCGTGGCTTCA	1.0/1.1
PI kinases	Tb11.47.0002	Fab1 PI3,5K (FYVE)	GATCAGAAGTGGAGTTCGTGTAGGGTCGGTGCCATTTGGGTGTTCACTGGGCAAAGTCCTTGGTCTG	1.0/1.1
PI kinases	Tb927.2.2260	PIK (ATM)	TACAGAAGTTACTCCAAACAGCGCAGAACACGGAACTGTTGGCCCAAATGTTTCACGGCTGGTCACC	1.0/1.1			mammalian orthologue required for caveolin/lipid raft-mediated endocytosis (Pelkmans et al, Nature 2005, PMID: 15889048)
PI kinases	Tb10.6k15.2060	PI3K	TTTTACAGTGGAGGAACAAGTGTCGAGGTTGATTGAAGAAGCAACTTCTAACGAAAACCTTTGCGTT	1.0/1.1
PI kinases	Tb11.01.6300	PI3K (ATR)	TTAATGCATGTTGATTTTGCGTGTATGTTCGACAAGGGAGAAACGCTGGAGGTTCCGGAACGAGTGC	1.0/1.1			mammalian orthologue required for clathrin-mediated endocytosis (Pelkmans et al, Nature 2005, PMID: 15889048)
PI kinases	Tb927.1.1930	PI3K	AATGGACGGACAACAGAGGAGCAGGTGTCGATGTTAATTGATGAGGCGACGCGATTGGAGAATTACG	1.0/1.1			no obvious phenotype by RNAi (trypanofan TFN1.194)
PI kinases	Tb927.4.420	PI3K tor	AAGGGGAGGAGTTCTTAAGAACAAAAGGCGACACCAAAAGTACCGATCCAAAAGTACAGGTTGCACG	1.0/1.1
PI kinases	Tb927.4.800	PIK (PDZ/DHR/GLGF domain)	ACCGTCTTATTGAAGAAGCAACAAGTCTTGATAATCTTGCTGAGGCATATATAACTGGTTGGGCACC	1.0/1.1
PI kinases	Tb927.4.5390	NrkA/NrkB (PH domain)	GGCTGTATCACATGGGGACATGGAAATGTGGGTTCACGCGATTCAACGTGGTATAGGTGTCGCCTAA	1.0/1.1	Tb927.8.6930		equivalent mRNA levels in PCF and BSF, but protein levels upregulated in stumpy form (Gale et al, J Biol Chem 1994, PMID: 7989338)
PI kinases	Tb927.4.5310	Ser/Thr kinase A (PH domain)	TCTTTGCCCTTAAGAACCAAACGGGAAAGGCGTATTGGTTTAAGGACCGCTCAGAAGAATCTTACGA	1.0/1.1	Tb927.8.7110
PI kinases	Tb927.8.7110	Ser/Thr kinase A (PH domain)	TAAGGACCTTGCAGAGGATTCATACGATTATTGGATTTCCGCCCTTCAGAAAGCCATATCGCATTGA	1.0/1.1
PI kinases	Tb10.70.0960	NEK (PH domain)	CACTCCTGAGCGTGACGCATGGATGCAGAAAATACAGGAGGTTCTTGGCATTGGTGATGCTGAGTGA	1.0/1.1	Tb10.70.0970
PI kinases	Tb10.70.0970	NEK (PH domain)	GGGAAGCTTCCGAAGTTTAAGAGTCTTCACCTTGTGCTTGCCATTTCAAAAGACACTTTGCAACGGC	1.0/1.1	Tb10.70.0960
PI kinases	Tb11.01.6650	Ser/Thr kinase (PH domain)	CGTGGAGAAAGTGGATTGCAATAAGAAGTTTGTATTTGTGCTCTCAACAGTGCATTCGCAGTCTATT	1.0/1.1
PI kinases	Tb927.6.2250	Rac Ser/Thr kinase (PH domain)	AATTTCGATCAAGAGTTCACTTCTGCGGACCCTCCAATGGTACAACCGGACGATGAAGTAGTGGAGG	1.0/1.1
PI kinases	Tb09.160.0500	protein kinase (FYVE)	AGCGAAGGGAAGTAAAGGAGTGGGTTTATGTCGAACCATTAAGTGATCATTGGGATATGATAGAGGT	1.0/1.1
PI kinases	Tb09.160.3480	protein kinase (FYVE)	ATAATTGTGGGAAGTTGGTTTGTAGTTCCTGCTCCGCGAATCATATTACCATACCTGGTTGTTCCAG	1.0/1.1
PI kinases	Tb11.01.1030	ZFK (PX domain)	AACCTCCTGGAGTGACACGTGCTACAATTGACCTTTTGATTAATCGCTTTAGTAACTTTGCTCATGT	1.0/1.1
Other trafficking	Tb09.211.4240	sorting nexin 2 (PX domain)	GGAGAAGCTCTCGCCTCTATTGACGCAGGGCCAACCCATCAGTGACCATTTGATTGATGACGATTAG	1.0/1.1
Other trafficking	Tb927.4.610	PX domain	GCTGCTGTTGCCCATAAGCTTGGAAGAATAGGTACATTTCTTTTCATCGATGAAGGTTGGAGTGCGC	1.0/1.1
Other trafficking	Tb927.7.4500	PX domain	GGCCAGCTACGGTCAGCAATACGCCCAAGAAATGGAAAGTTGCATGGTCCAAAGTGCTTTCTTGAGG	1.0/1.1
Other kinases	Tb10.70.3410	CBL-interacting protein kinase 16	CTCTGGACGCACGCACGACTTTCACGAGGCAGTTGCTTACGTTGCCAAACTTCTGGAACCTGAGCGA	1.0/1.1
Other kinases	Tb09.211.0350	adenylate kinase 1/5	TGGTTATGTCATTGACGGATTCCCACGCAAAATGGATCAGATGTTTATGTTTGAGGAAGACATTGTG	1.0/1.1			mammalian orthologue involved in both clathrin-mediated and caveolin/lipid raft-mediated endocytosis (Pelkmans et al, Nature 2005, PMID: 15889048)
Other kinases	Tb10.70.5150	adenylate kinase 3	CAGTCTGTAAACGTTGTGCGTGAATCTCTCAGACGCGTACTTGACCCTGTTGCACGACTGATCGGTG	1.0/1.1		F: TTAGTGGTCGCTGGCTTCAT, R: TCGTCAGGACGCTGTATGAG	mammalian orthologue required for clathrin-mediated endocytosis (Pelkmans et al, Nature 2005, PMID: 15889048)
Other kinases	Tb11.01.0330	aurora kinase	CCATGCACTTCAAAATACCGGAGAATATACCGTCAGAAGCGAAGGACCTCATCGCGAACTTGCTTCT	1.0/1.1			mammalian orthologue required for clathrin-mediated endocytosis (Pelkmans et al, Nature 2005, PMID: 15889048)
Other kinases	Tb927.1.1000	developmentally regulated phosphoprotein (BCKDK)	TGGAGATCTTGTACTGAACACGATGGAGGGGTACGGGACCAGTGTCTATTATTTTATCCAAATTTGA	1.0/1.1			upregulated in PCF (Wirtz et al, Mol Biochem Parasitol 1991, PMID: 1857381), no obvious phenotype by RNAi (trypanofan TFN1.117)
Other kinases	Tb927.8.870	CBL-interacting protein kinase 9	TCGCATGTCACGTCACTTTTCACCTAACGCTCGAAGTCTTATTTCGCGCATGCTAACCGTAGACCCG	1.0/1.1		F: TGCGGGATATCTTCCTTTTG, R: AGCATGCGCGAAATAAGACT
Other kinases	Tb10.05.0210	CBL-interacting protein kinase 3	AGCAAAGGACTTAATCGCGCGCATGCTTGTCGTAAATCCTAAGAAGCGTATCACCCTTGAGGCTATC	1.0/1.1
Other kinases	Tb11.03.0290	TP53 regulating kinase	ATGCTCATATAATCCACGGGGATCTTACAACCTCAAACTTCATGTACCGAACAGCAACTGTGGCGGA	1.0/1.1			mammalian orthologue required for clathrin-mediated endocytosis (Pelkmans et al, Nature 2005, PMID: 15889048)
Other kinases	Tb09.211.4890	casein kinase II	CATGTCAAGCGCGTCCAGGCGTTAGAGGCAATGGACCATCCGTACTTTGATCCTGTGAGGGCTGAGT	1.0/1.1			mammalian orthologue required for clathrin-mediated endocytosis (Pelkmans et al, Nature 2005, PMID: 15889048)
Other kinases	Tb927.2.2430	casein kinase II, alpha chain	ATTCGTCACCACCCGAAACATAGATTGGTGCGATGCAAATGGGTTGGACCTGCTTGACAAAATGCTG	1.0/1.1			mammalian orthologue required for clathrin-mediated endocytosis (Pelkmans et al, Nature 2005, PMID: 15889048)
Chaperones	Tb11.02.5500	BiP/grp78 (DNAj/Hsp70)	TCCTTGACGAAAATCCGAACGCCGAAAAGGAGGAGTACAAAACTGCCCTGGAAACTCTGCAGAGCGT	1.0/1.1	Tb11.02.5450		upregulated in BSF (Bangs et al, J Cell Sci 1993, PMID: 8227199)
Chaperones	Tb09.211.1390	Hsp70/ERdj3, 4, 5/DNAj	TACAACAGCGTTAGAACCCTATACTCCAGAAGAAGTAAACTCATTGAAGAATGCATTAGCGGAAGCG	1.0/1.1
Chaperones	Tb09.160.3090	Hsp70/ERdj3, 4, 5/DNAj	CGACGTTAACGTGACAGAGTTGCAGAAGCAATATCAACGTCTGAAGGACCTAAAGCTCGGTGAGTGA	1.0/1.1
Chaperones	Tb927.3.3580	Endoplasmin/grp94/DNAj/Hsp90	CCTGACACTGTGGATTCCGAAGAGGAGGTGTTGCTCCCAGTGGATAATGATGAGGAGGGGACGAAGG	1.0/1.1
Miscellaneous	Tb927.3.1370	40S ribosomal protein S25 (DNAj/HSP)	GTACCGAAGTACAAGGTTATCACACCATCCATCATCAGTGACCGTCTGAAGATCTCCGTGGCTCTTG	1.0/1.1	Tb10.70.4800	F: AGTGGTCTAAGGGCCGTACC, R: CAGACGGTCACTGATGATGG	expressed in BSF and PCF as detected by proteomic analysis (GeneDB annotation)
Chaperones	Tb11.01.8480	DNAJ chaperone	TGTGTACACGGGTGGTAGGCGAACTGTCACTATTAACAAGCAAAAGGTGTGCACTAAGTGCCGGGGC	1.0/1.1
Chaperones	Tb09.211.3680	DNAJ chaperone	CGTGCATGTTGAAGTCGAAGAACACAATGTCTTCAAGCGTCGGGGAAATGATCTTGTGGTGGAGAGG	1.0/1.1
Chaperones	Tb10.70.5440	DNAJ chaperone	TACCCGACGAAGTTAAGCTCACGGCAGATTGATCTGATCGCGGACGCTTTTCACGTATCTGAAGGGT	1.0/1.1
Chaperones	Tb927.4.5010	calreticulin (lectin)	ATAAGAATGATGAGGAACTTTACAAAATTCCTGAGCCTCTCACACATGTTGGCATTGACGTGTGGCA	1.0/1.1	Tb927.8.7410
Chaperones	Tb10.05.0080	ER glucosidase II (lectin)	ACGCAGTCAGTCATTATGGGACGGGAAGTTGACTGTGAGATAGAGGACGGGTCCCTTGTACTGCGGA	1.0/1.1
Chaperones	Tb927.8.2920	ER mannosidase/EDEM (lectin)	GACTCGATGGAGAGTTTCATGATCGCGGAGACCCTGAAATATTTGTATCTCTTGTTTGACGAGTGCA	1.0/1.1	Tb927.8.2900, Tb927.8.2910, Tb927.8.2930
Chaperones	Tb927.8.2940	ER mannosidase/EDEM (lectin)	AAATGTGGATTTCGAGATCAAATACAGCTGAAGTTGGCACGATGTTAATGGAAATGACGGTACTGTC	1.0/1.1	Tb927.8.2930
Chaperones	Tb927.3.4630	Glycoprotein gluc-transferase (lectin)	CAAGACCATAGACCTCTGCAACAACCCTCTGACAAAGATACCCAAACTAGAAAATGTGCGGCGTATC	1.0/1.1
Chaperones	Tb11.01.2470	Yos9 (lectin)	AGCGGTATGGTGTGATTACGTGTCATGAAACAAAACCCACGAACACAGTAGATTGGAACAATAAACA	1.0/1.1
Chaperones	Tb11.02.1680	ERGIC53 (lectin)	GGAAGAAAACCACAAAGGAAAGAGGACTTCAGAGTCGAAGAAGCGTTCCGCAGAGTCAACAAATGAT	1.0/1.1
Chaperones	Tb10.20.0130	Vip63 (lectin)	GAGCCAAGCAGCCCATGAACTCCGCAGCATAATCATGACTCCTCTTTCCAATATAACTCATCATGCG	1.0/1.1
Chaperones	Tb10.6k15.2290	PDI/ERp72	AAGCGAGGAAGAGAACAAGAGCAGTAGGAGCAATGAAAGTAATGATAGCAATGAGAGCAATGTTGAT	1.0/1.1			upregulated in BSF (Hsu et al, Biochemistry 1989, PMID: 2551375)
Chaperones	Tb927.7.5790	PDI/ERp44	GAGGAACTCGCTAAAGAAATGAAAGATGAGACATCGGTGGTTATTGCTCGATTGGATGCTGACAAGC	1.0/1.1
Chaperones	Tb927.7.1300	PDI/ERp29	GACAGGTCCGAAGAGGGATTCGTTGACGATCCGATTCAACATTCTTTCGGCAATCAAAGGTGAGTAA	1.0/1.1
Chaperones	Tb927.8.4890	Ero1 (PDI)	TTCCGCTGAGAATGTGGTGGAACTAAACAGAGGAGAGAGAGTTGCCCTTATAAATTTTGCGCGGCAA	1.0/1.1
Chaperones	Tb927.4.4740	Lag1/Dgt1 (GPI/lipid transport)	AGGTGGGGACAAACAAACAAAGGCGAAGCCCTCCCTTCTCTATAGAGTTATATTTAATGAAATCACA	1.0/1.1
Chaperones	Tb11.01.2640	GPI/lipid transport ER chaperone	GTCCTCACGCTGAGTAAACTGTTGGGTACAGATGTGGTGCCGTATTGCATGGAAATACGACGGGAAC	1.0/1.1		F: GGGAACGAGGTTGTGTTCAG, R: CGGTAAGCCACACACAAAAA
Chaperones	Tb927.7.3870	GPI/lipid transport ER chaperone	AATAAGCGGAGAACAAAGCAGAATGGTAAAGGTGAAGATGAAATGATCAAAGCTATGTCACCACAGG	1.0/1.1
Chaperones	Tb927.2.5140	GPI/lipid transport ER chaperone	AGATGCATTCGGTCGGAATCAGTCATGGGGTAATGAAGATCAAGAAAAGGCTCTCAAAGAATTGTGA	1.0/1.1
Chaperones	Tb11.01.8120	GPI/lipid transport ER chaperone	GGAACGCGGCAAAGAGGAGTTAAAGAAACTTCTTGGGGTAAAAGATGCGACAGATGAGCAGCTATGA	1.0/1.1		F: AGACGTGTGGGGTACAGCTT, R: TGCTCATCTGTCGCATCTTT
Chaperones	Tb927.6.2170	GrpE co-chaperone	CCTCAAGCAGAAGTGGAAGGTCACAAAACCCTTTCTTCTATTCACACAGGAATAAAGTTGTCATTGA	1.0/1.1
Chaperones	Tb10.70.0280	Hsp60 chaperonin	GCAGCTTGATCGCTACGTGAACATGTTTGAAGCCGGAATAATCGACCCCGCGCGTGTGGTTCGTGTT	1.0/1.1	Tb10.70.0430
Chaperones	Tb11.01.6680	Hsp60 chaperonin	CAGGCGAGTACGTGAACATGTTTAACGAGGGTATAATTGATCCAATGAAAGTTGTAAAATCAGCGGT	1.0/1.1
Chaperones	Tb927.6.4090	Hsp60 chaperonin	CTCAGTAGCAGGGTTGATGATTACAACGGAAGCCAGCGTGTGTGATTTTAAGGAAGAGAGGCGTCAA	1.0/1.1
Chaperones	Tb10.70.1330	heat shock protein	GAAAATAACAATAAGAAGGAAACAGATACGAGGAAGGGTAATTTGGGAACCTCACCGCGAGTGCTCA	1.0/1.1
Chaperones	Tb10.389.0880	Hsp70	GCGAGTACGTCACAAAGGAGCAACAAGCAAAGTTCATTCAACTGGCAAATGAGTATGAAAACTGGCT	1.0/1.1
Chaperones	Tb11.01.3080	Hsp70	ACCAGTGAGGAAGTACAGAAGATGATTGAAGTTGCACAAAAGTTTGCCTTAACGGACGCCACCGCTC	1.0/1.1
Chaperones	Tb11.01.3110	Hsc70	TGCGGCATCGTCCGGGCCTAAAGTCGAGGAGGTTGACTAAGTTCCCAGGTGTATTTCGGACCGGTGC	1.0/1.1			expressed in BSF and PCF as detected by proteomic analysis (GeneDB annotation)
Chaperones	Tb927.6.3740	Hsp70	ACAATGCTGAGACTCAGGCTAACACTGCTGAGCGACAACTGACGGAATGGAAGTACGTGACGGACGC	1.0/1.1	Tb927.6.3750, Tb927.6.3800		expressed in BSF and PCF as detected by proteomic analysis (GeneDB annotation)
Chaperones	Tb927.7.1030	Hsp70	TGCTCAGAAGAAGGGTGAGAAGCAACTTGTAGCCGATTCATCAGCCAAACTGTTCGCGATGGACTAG	1.0/1.1
Chaperones	Tb927.7.710	Hsp70	CTTGATGAGAATCGTGATGCAACAAAGGAGGAATATGACGCCAAGAATAAAGAAATTGAGCAGGTGG	1.0/1.1
Proteases	Tb927.3.4910	signal peptide (aspartic) peptidase	CTAGTTTCCTTTTCCATTACTGCCGTTATTCAAGGCGATTACAAGGCTGCATGGGAATATACATCCG	1.0/1.1		F: TAGTGAACACGATGGCGGTA, R: AGCCTTGTAATCGCCTTGAA
Proteases	Tb927.6.960	cysteine peptidase	AACTTTTACACAGGACTTCTGCGAGGGCAAGGGTTGTACCAAAGGCTGCTCACATGCCACCTTCCCC	1.0/1.1	Tb927.6.970, Tb927.6.980, Tb927.6.990, Tb927.6.1000, Tb927.6.1010, Tb927.6.1020, Tb927.6.1030, Tb927.6.1040, Tb927.6.1050, Tb927.6.1060	F: CGCAAGCAACCTTACACAAA, R: ACTCAACGGACCCAATCAAA
Proteases	Tb927.6.560	cysteine peptidase C	CAACTACCGTTCCTGGACGAGCTATGCGCTTCAAGGAGAGGATGACTACATGCGTGAGTTGTTCTTC	1.0/1.1		F: CGCTTCAAGGAGAGGATGAC, R: TGTCCTGAAACGTGGTGGTA	upregulated in BSF (Mackey et al, J Biol Chem 2004, PMID: 15326171)
Proteases	Tb11.01.5800	calpain-like cysteine peptidase	GCAATTGAACTGAAGACGCCGGTAAACGAAGTGTGTTTGTGGCTTGGTGAGGAACTCAGGCGGCAAG	1.0/1.1		F: GAACTGAAGACGCCGGTAAA, R: GGGTTTTCGAGTTTCCCAAT
Proteases	Tb10.61.3060	GPI transamidase 8	GCTGCTCCAGAAATCATTTTATGACTTCAATTACGGTCCAGAGAGACTGAGTTTGCCCCAACCACTC	1.0/1.1		F: AGGTGCTCAAGGACTCGAAA, R: TTGGGGCAAACTCAGTCTCT
Proteases	Tb927.6.930	MCA3 metacaspase	AGCTCAGTGCTTCAAAAGCTATAGACCTTGATCAGACCTTCTCACTAACGGAAATGTTTTCTGTTGA	1.0/1.1	Tb927.6.940	F: CCACATTTGGTACGGGTTCT, R: ACATGTCGCGAGTTTCGATT	BSF-specific (Helms et al, J Cell Sci 2006, PMID: 16507595)
Proteases	Tb09.211.4760	MCA5 metacaspase	ACCACCACAACAGGCGTATTACCAACCACCACAACAGGCGTATTACCAACCGGAACCACACCATCAG	1.0/1.1		F: ATCAACAACCACACGAAGCA, R: AACCCCCGGATTTGATTTAC	equivalent levels in PCF and BSF (Helms et al, J Cell Sci 2006, PMID: 16507595)
Proteases	Tb11.02.1280	Ser peptidase (sybtilisin-like)	CGCACATACTGGGTCTAACATTTACGACGTTAGTACTGTATGCGACCAATTGCCTCCGATGCCTGTT	1.0/1.1		F: TGCCCTTCGTTTATTTCAGG, R: CCGCATCTGTCTCAGCATAA
Proteases	Tb927.3.4230	Ser peptidase (sybtilisin-like)	GGTCATGAGGTCGGAGAATAGGGAAGGGAGTAGTGAAAACACTTATATCGGAAGGGAAGAATATATT	1.0/1.1		F: AATGAGTGGCACGGGTTATT, R: CCTTCCCTATTCTCCGACCT
Proteases	Tb09.211.2310	Ser peptidase (Bem46-like)	CGGGTACGGAGAGACGGTTAATGCCTTCATACAAGATGTGCTTCGCCATAGAGAACAGCTAATTTAG	1.0/1.1		F: GCACCGATGCTGTTTCTCTC, R: CCCCTTCAGGATATTCGACA
Proteases	Tb10.70.7090	CBP1 (serine carboxypeptidase III)	GATGGATCAACCTGCTGCGGCATCCACTATAATTGAGAAATTCATGAGGAACGAACCACTCTCGTAA	1.0/1.1	Tb10.70.7080, Tb10.70.7100	F: TGCACTTCAGTGGTCTGGAA, R: TGCATTGACGATGTGTTTGA
Proteases	Tb10.70.2630	mitochondrial inner membrane signal peptidase	AGCGCTTTGGCTCTGGCTCGAGGGTGATAATCCTCTAGAGAGTTTTGACTCACGTCATACCGGCGCC	1.0/1.1		F: CTCTGGCTCGAGGGTGATAA, R: GGAGCAGTTGAAGGAAGACG
Proteases	Tb927.2.3030	Hsp78 (ATP-dependent Clp protease)	TACAGTCAATGTTGGACGACCAGGAGATTAAGCTGGAGGTGAGCTCTGATGTGTTTGAATGGTTCGG	1.0/1.1		F: GCAAGGCTGAGACTCGAAAG, R: GTCCCGAACCATTCAAACAC
Proteases	Tb927.2.2500	Ser peptidase (rhomboid-like)	GGGTTGGTAGTGTAACGTACAGTGTGGGAAAGCACCGGGTGGATACATCCTTCATGTGTGGAGCCAG	1.0/1.1		F: CAACCGCCGTTCTCATTATT, R: ACCGATGAGACCCTTCACAG	upregulated in PCF (Brems et al, Mol Biochem Parasitol 2005, PMID: 15664651)
Proteases	Tb927.8.1810	Ser peptidase (rhomboid-like)	GCACCGCATCACAGAGAACGATGTTGGAGGAACCAAAGTTTTCTTGGGCAGCGTTTTCACTCCAGCG	1.0/1.1		F: CGGTACCTGTTCTTCAAGGTG, R: GTTGTCTGTTGGACCCTGCT
Proteases	Tb09.211.0680	CAAX prenyl protease 1	AGAGGACTGATGGTTATACACAAGGAGAATAAGAACTTGCTTACACCCGATCCGCTCTTCGCTGCGC	1.0/1.1		F:TATGGTTGCTCAAACGTGGT, R: TGAACAGCTCGAAACCAATG
Proteases	Tb927.7.190	OPA, thimet oligopeptidase A	TGGGAGGTGGAAAAGATCCAAGTGAGATGCTGAGAAACTTCCTCGGGAGAGAACCAAGCAGCGACGC	1.0/1.1		F: GTGGTCCAAGGTGTTTGCTC, R: GATCTTTTCCACCTCCCACA	equivalent levels in PCF and BSF (Morty et al, Biochemistry 2005, PMID: 16262265)
Proteases	Tb10.6k15.0490	mitochondrial intermediate signal peptidase	GCATGTAACCCTGTTGATGTCATTGAGAACTATCTGGAGGACAAACTCGATGAAATCGACATATGGG	1.0/1.1		F: GCATATGGGCGAAGAAGTTT, R: CATCGAGTTTGTCCTCCAGA
Proteases	Tb927.4.3300	mitochondrial ATP-dependent zinc metallopeptidase	GCTTTGGCTTTTACTTGGCGACCGTCCTGTCATGACAAAAGAGTTCCGCACTTATCTGGAGAGCTAA	1.0/1.1		F: CGACAGGTGGTCTGCACATA, R: ACGGCCTCATCCACAATATC
Proteases	Tb927.8.1610	Gp63 (TbMSP-B major surface protease, Leishmanolysin-like)	TGGCGTCATTGTTTGCCCGACTTACAGTGAGGTTTGTATCAAAGCAACAGTGGTTGTACGCCCTTCT	1.0/1.1	Tb927.8.1620, Tb927.8.1630, Tb927.8.1640	F: CGTGAGCAAGCTGGTTTGTA, R: CACCACGTGAAGGATCAGAA	upregulated in PCF (LaCount et al, J Biol Chem 2003, PMID: 12707278)
Proteases	Tb10.70.5290	Gp63 (TbMSP-C major surface protease, Leishmanolysin-like)	GTTTCGATGACGAGGATTACAAGCTTAGATTGACCCCACTTCCGAAACTCCCCACTGACGACAACGC	1.0/1.1		F: GATGTCGTTAGGGGTGTTCG, R: TTCCTGCAAGCATTTCTCCT	BSF-specific (LaCount et al, J Biol Chem 2003, PMID: 12707278)
Proteases	Tb11.02.5310	Gp63 (TbMSP-A major surface protease, Leishmanolysin-like)	ATTGTGTGGGGCAGTAGATCCTGAATCCAAGTTGGGACGAAGCTACCGATCGATGCTTCCCTTCTAA	1.0/1.1		F: ACACCGCATACATGGAACAG, R: CACTCCTTCACCTTCCTTGC	BSF-specific (LaCount et al, J Biol Chem 2003, PMID: 12707278)
Proteases	Tb11.02.5610	Gp63 (major surface protease, Leishmanolysin-like)	GAATCTTCAGAAGAATCTTCCGAAGCGCCTTCCCCAGTGGATTCTGAAGAGACAGAGCACGGGACAG	1.0/1.1		F: CTTCAGGTGCGTTTTGTTGA, R: TCGAGGCACACAACTCAGAC
Proteases	Tb11.02.5630	Gp63 (major surface protease, Leishmanolysin-like)	AAAGGTGGTAAAGCAAACCACTTCGGCACAAAAGGGACAAGGAAAGGGCGCGTCATCATGGTCAGCA	1.0/1.1		F: CCCTGAGGGAAGAAATGTGA, R: CTTTTGTGCCGAAGTGGTTT
Proteases	Tb11.02.5640	Gp63 (major surface protease, Leishmanolysin-like)	AGACACATGAGTCTCCAATACCTGAGCAATATCGATATTTTGCTGACGAAAAGAAAGGTGGTCCCGC	1.0/1.1	Tb11.0370	F: TGTGTGCCTCGAAGATTCTG, R: GCCCCTTCATAAGTTTCTGC
Proteases	Tb09.160.3110	mitochondrial processing peptide beta subunit	TTTCGTGACACATTAGCGAAGTACGTACAAGCGGTTCAACCTACAGTTTCGTACATTGGTTCGGCCT	1.0/1.1		F: GTGTTGCTGGATCACATGCT, R: GTTGTGCTGTCTCGCATCAT
Proteases	Tb11.02.1480	mitochondrial processing peptidase alpha subunit	CACAGCCAGTGAGTTGAAAGAAGTGAAAGAGTGCATGATGGGCTCAAAACCCTCACTGTTTGGGCAC	1.0/1.1		F: GTCAGTGCTGGGATTCGTCT, R: ACTCACTGGCTGTGACGTTG	expressed in PCF as detected by proteomic analysis (GeneDB annotation), beta subunit (Tb05.28F8.230) upregulated in PCF (Brems et al, Mol Biochem Parasitol 2005, PMID: 15664651)
Proteases	Tb927.8.1860	pitrilysin-like metalloprotease	CGCATAGCACGCGAAGACGTTGTTGAACTGTGCAGGAGTTTACCTATCGACACCTCTTATGCCGCCA	1.0/1.1		F: ATTCAAAGAGGCAGGGGATT, R: AAAACTGTCTGCGGCATAGG
Cell surface	Tb09.244.2430	BARP	ATCTGGAACAACTGCTCTGTTGAAAACAGTCATCCTCCGCTGGAAGAAATACGTGTCTTGTGTCGTG	1.0/1.1			BSF-specific (Nolan et al, J Biol Chem 2000, PMID: 10660566), epimastigote-specific (Urwyler et al, Mol Microbiol 2007, PMID: 17229212)
Cell surface	Tb09.244.2460	BARP	GCTAATCTACACTATGGTGATGAAAACGTTGCTGAAACCCTACGACGGAAAGATGTTGTGTTCCACA	1.0/1.1	Tb09.244.2480	F: GGCACTAGAGGCATTGGCTA, R: AGCCTCCTCCACGTAACCTT	BSF-specific (Nolan et al, J Biol Chem 2000, PMID: 10660566), epimastigote-specific (Urwyler et al, Mol Microbiol 2007, PMID: 17229212)
Cell surface	Tb09.244.2470	BARP	AACTTGCCGAGTCGAGAGGCCTAAACGTTACGAAAGCGAAGGAAGCTGCTGTGAGAGCAACACTCGC	1.0/1.1	Tb09.244.2400, Tb09.244.2410, Tb09.244.2420, Tb09.244.2430, Tb09.244.2440, Tb09.244.2450, Tb09.244.2460, Tb09.244.2470, Tb09.244.2480, Tb09.244.2490, Tb09.244.2500, Tb09.244.2510, Tb09.244.2520, Tb09.244.2530		BSF-specific (Nolan et al, J Biol Chem 2000, PMID: 10660566), epimastigote-specific (Urwyler et al, Mol Microbiol 2007, PMID: 17229212)
Cell surface	Tb09.244.2510	BARP	CTACCCTGCGGGAAACAGTCCACCAGTAGAAGAGATTCGTGCGTCATGCGAAGTGGCTCACCAACTT	1.0/1.1			BSF-specific (Nolan et al, J Biol Chem 2000, PMID: 10660566), epimastigote-specific (Urwyler et al, Mol Microbiol 2007, PMID: 17229212)
Cell surface	Tb10.6k15.3510	CRAM	ACGATGCTTATCTGATGCATCTTTTGCCGTACCCGTAACTCAATCCTCAGATGAAGCGAAACCGTAA	1.0/1.1			upregulated in PCF (Lee et al, Mol Cell Biol 1990, PMID: 1697030) no major defect by RNAi (Zheng et al, Mol Biochem Parasitol 1999, PMID: 10391386)
Cell surface	N19B2.155	ESAG7	AATGCGGACGGCTGACGGAGGTTTGCTGAAAGATATTTGTTTGAATTGCAACTTCACATGGGGTGGT	1.0/1.1	N19B2.160, H25N7.14, 13J3.09		BSF-specific GPI-anchored heterodimeric receptor for the host transferrin (Pays et al, Mol Biochem Parasitol 2001, PMID: 11356509)
Cell surface	H25N7.15	ESAG6	TTACGAGGAATTTATCTGGGAGACCATACACAGATTGGAGCTGTCAAAGAGAGTGAGTGAACAACTC	1.0/1.1	N19B2.165, 13J3.10		BSF-specific GPI-anchored heterodimeric receptor for the host transferrin (Pays et al, Mol Biochem Parasitol 2001, PMID: 11356509)
Cell surface	Tb927.7.3260	ESAG7, putative	ACTCACTAATGACCAGCTTCACGAACGGCAATTCAAGGCGATACAAAACTATCTGGAGTTGCTGTGA	1.0/1.1
Cell surface	Tb927.7.3250	ESAG6, putative	AGTGAACGAAGAATCCACCTCAAGGGGACAAGAGGAGGTACGACTGAAATCCAACTATTCTGCAGAA	1.0/1.1
Miscellaneous	Tb927.3.5530	Tb-292, membrane associated protein	TGTGATGGATATAGAGTGTACGCTTATTACTTTGGATGACAAGGTAGGGGTAGCCTGCAGTCAATAG	1.0/1.1
Miscellaneous	Tb927.8.4010	fla1, flagellum adhesion glycoprotein	GCGGTAGCTATCGTACTTCTTTTCCTGATGGTGGTAAGCCCGTACAACGTAAAGTTCGCCTTTGTAC	1.0/1.1			upregulated in PCF (Nozaki et al, Mol Biochem Parasitol 1996, PMID: 8946390), RNAi leads to detached flagella in PCF (LaCount et al, J Biol Chem 2002, PMID: 11877446)
Miscellaneous	Tb927.8.4060	flagellum adhesion glycoprotein	AGTACATTTCCTTCAATGAATCTCTGTGTGTAGACGAGCTTCAGTTCCAGGTGCATGAGGACCTGCG	1.0/1.1	Tb927.8.4110
Miscellaneous	Tb927.4.2880	nuclear pore complex	CGAAAATGTTGTGGCTATTATGGAAAAGTTCTGTGATGGTCAGGTCCTACACGTGGCGACGGTTGTG	1.0/1.1
Miscellaneous	Tb927.4.3850	nuclear pore complex	GGGAGATTGTGTCATGCGGTAAAGATAACAGCACAAAATCATTTCAGTGTTTCAAAGGGGACTCTCT	1.0/1.1
Miscellaneous	Tb927.8.1500	nuclear pore complex	TTGCCGCTACCGAATATCACTTTGTTTGGCGGTCTCTTCGGCCTTACGACCCAGTCCGCTGCATGGG	1.0/1.1
Miscellaneous	Tb09.160.2360	nuclear pore complex (polyA export protein)	GCGATTACGAACGAGCCTCATACAATACACATAAGATCTGCTAATCCTACACAGCTGAAAGCAAGAT	1.0/1.1
Miscellaneous	Tb10.6k15.2350	NUP155 (nuclear pore complex)	CGCTTCGCACATCAGCTCCGTTCAGATGTACTTTCTAGGTAACGCTCTAAACACGGTGCGCGAGGGC	1.0/1.1
Miscellaneous	Tb10.6k15.3670	NUP93 (nucleoporin interacting)	ATGGGGCGAGTGACGAACTGCTGTTGCAACGAAATCAGGCACAGCAAATTATTGCATGGGTGCGTCG	1.0/1.1
Miscellaneous	Tb11.02.0460	nuclear pore complex	TCTTTGAACTTATTGAACAGATAAACGACTCGGGTTATGTAGAGCCGTCCCTCATGCCCCAGCAGAG	1.0/1.1
Miscellaneous	Tb927.3.3540	nuclear pore complex	TGTCCAACGGGGAACGCAAGATGCAGTACGATGTTCTTCTCGAGCGAAAGTATCAAACAGCCGCCCC	1.0/1.1
Miscellaneous	Tb927.3.3180	nuclear pore complex	GGGGCTGTGACTTCAAAGACAGCTTCATCTGGTGGTTTCTTTAAAAGTGGCCCATCTGCTGTCCCGT	1.0/1.1
Miscellaneous	Tb927.4.4310	nuclear pore complex	GTTTTCGTTCGGTTCCATAAGCACAGCGAAACCTTTCGGCCCAAATGCATCCACTCCCTTTGGTGCA	1.0/1.1
Miscellaneous	Tb927.4.5200	NUP54/57 (nucleoporin)	TGGAGGGTCTAAGCGAATTGTTGGAACGTGATGCAGCAGATATGCGGGCCATCTACCAACGCGTCGC	1.0/1.1
Miscellaneous	Tb11.01.2880	nuclear pore complex	AGGGGTAGAAATAAGTCCGGTGATAAAATAATGTGGGCTCATTTGGAGAATGCTTTCACTAAACCCT	1.0/1.1
Miscellaneous	Tb11.01.2885	nuclear pore complex	TGACCCGAGTGGAGTGAAGTCGTTGCGTGTTAACCTTGGTGCTAATTGCGGTGTAGGGACTCCTTCT	1.0/1.1
Miscellaneous	Tb11.01.7200	nuclear pore complex	AATGCCGACGTCACACGACAAACACTCATAGAGCTCAAGAACAAACAGGCTGCAATCGGAACAATGT	1.0/1.1
Miscellaneous	Tb11.02.0270	nuclear pore complex	AACGATGTTATGAAATTCCGACCGTTTGGAAAGGTTAGTGGAATATCTGAAATGGGAGAGTCAGCGG	1.0/1.1
Miscellaneous	Tb11.03.0140	nucleoporin/Ser peptidase	AATGCTCGGCTGTTAGATGTGGAGATGCTGTTAGAGAAAGTCCCGGCAGATGCACCTGTGAATGCGC	1.0/1.1
Miscellaneous	Tb927.6.2640	importin alpha	TGCCATTGAGCGTGCGCAATCCTCCACAGACTCCAGCATATACAGCATTGCACTTTGTCTCCTCGAG	1.0/1.1
Miscellaneous	Tb927.7.5760	NFT2 (nuclear transport factor 2)	TCCATCGCTGCATATCTCGGCGGATTACCCCGTACAAATCACAAAGTTGATTGTGTGGATGCGCAAC	1.0/1.1
Miscellaneous	Tb10.6k15.3020	transportin2-like	GCAGCTGGGACTCGTGGATTCTAATATTCGTGAAATGGTGATATCTTCATATGGACTCATTTGTTGA	1.0/1.1
Miscellaneous	Tb10.70.1120	RanGDP	TGCGAAAGCATCCCTTCTTGGATTTGCAGTAACTGTGAAGCAAAGAATCTTGACGAAGCCGATGTTT	1.0/1.1
Miscellaneous	Tb11.22.0004	nuclear pore complex	GCACCACAAAATGCATTGGAGATGCTTAGGCACAATAACGGTAACTGGAGTGATACTGTTGCTGCGG	1.0/1.1
Miscellaneous	Tb11.02.3070	SRP54	GCTACGCCAGATAGGTGGACTTACAGGCCTCCAGGACATAATGAAGCAACTTCAGAGCATAAAGTGA	1.0/1.1
Miscellaneous	Tb11.01.1650	SRP54-like (GTPase)	GCGGTGTAAATGGCGTCGGTAAGTCAACAACCCTTGCCAAGATAACATACTGGCTCCAGCAGAATGG	1.0/1.1
Cell surface	Tb927.2.3270	ISG65	AAGAAAGGCACAACGCTACCCCTAACTGTGACGGAATCCAATTCAGAAAGCATTATCTGTCGGTGAA	1.0/1.1			BSF-specific (Ziegelbauer et al, J Biol Chem 1992, PMID: 1587856)
Cell surface	Tb927.2.3280	ISG65	TGATGGCGTCAAGTTCAGCGTGCATTACGAAACGCACAGAAGAAGGAATGTTATTGACTGCAGCAGC	1.0/1.1	Tb927.2.3290, Tb927.2.3300, Tb927.2.3310		BSF-specific (Ziegelbauer et al, J Biol Chem 1992, PMID: 1587856)
Cell surface	Tb927.2.3320	ISG65	ACAGGAGGGTGGCAGACTCACTACAAGGATAGTATATTGAAGTTGAAAGAACTTGAAGATGCGCACA	1.0/1.1			BSF-specific (Ziegelbauer et al, J Biol Chem 1992, PMID: 1587856)
Cell surface	Tb927.5.1410	ISG65	GTGTTTGTGAGACGAAGAAGAGGTAATGCTGAAGATGTAATTGATGAGAAAGGTGAGGCAGTTTCTT	1.0/1.1	Tb927.5.1390, Tb927.5.1430		BSF-specific (Ziegelbauer et al, J Biol Chem 1992, PMID: 1587856)
Cell surface	Tb11.47.0001	ISG65	GGCAGTAGAGCGACAGTGGACAATTGCGTACCATCTTTATAATGAGGTGGAAAAGAATCATGATTTG	1.0/1.1			BSF-specific (Ziegelbauer et al, J Biol Chem 1992, PMID: 1587856)
Cell surface	Tb927.5.350	ISG75	TGGCGGTGGGACTACGATGCAGCAAGGTATGCGATACTCAAACTTGAAACTCTAGTCCGCAATTCCT	1.0/1.1			BSF-specific (Ziegelbauer et al, J Biol Chem 1992, PMID: 1587856)
Cell surface	Tb927.5.360	ISG75	GTGCTGGAGAACTGGCTTTGGAACTACAGAGTAACGGCACATTTAATATCGAAGGTCGAGAAGGATG	1.0/1.1	Tb927.5.390		BSF-specific (Ziegelbauer et al, J Biol Chem 1992, PMID: 1587856)
Cell surface	Tb927.5.380	ISG75	TGACGCCTTTGTGGAGTTGCCTCGCATTACTCCCACCGTGAAGCATGAAAAGGAGCAGTCAATATAG	1.0/1.1			BSF-specific (Ziegelbauer et al, J Biol Chem 1992, PMID: 1587856)
Cell surface	Tb927.5.390	ISG75	TTCTTTGTTATTAGGGGCCGTAGGAAGGCTGAGGTGAAGGATGATATAAACATAGAGGAAGGCGGTG	1.0/1.1	Tb927.5.350, Tb927.5.360, Tb927.5.370, Tb927.5.400		BSF-specific (Ziegelbauer et al, J Biol Chem 1992, PMID: 1587856)
Cell surface	Tb927.5.400	ISG75	TCCTCCGATAAACCATGCACGCTGCTTGAAAGTTGGCGGTGGGACTACGACTTGGCAGCACATTGCA	1.0/1.1	Tb927.5.350		BSF-specific (Ziegelbauer et al, J Biol Chem 1992, PMID: 1587856)
Miscellaneous	Tb09.211.2150	PABP2	AGATGGATAACAGCGAGATCCTCAACCTGCTAGACAACCACAGTCTGCTTGACACGAAGGTGCAGGA	1.0/1.1			expressed in BSF and PCF as detected by proteomic analysis (GeneDB annotation)
Miscellaneous	Tb10.70.3290	DHH1	GCAGGAACTCGACACGGAAATCAAACCGATCCCTGCTGAAGTCGATCCTGAGCTGTACACCGCGTAA	1.0/1.1
Miscellaneous	Tb927.5.630	ISG65-like	ATGTACGTTGGTATCCCTCTTCTTGTTGTGTTGATCGGGGTGGTACTGTTCTGTATTTTCCGAGCCC	1.0/1.1
Miscellaneous	Tb927.5.620	ISG65-like	CTGTTGGAGCTGTGCTGATCCTTGTCGTGGCGGTAACGATAATAGTGATAAAGCGCAAATGTGCCGA	1.0/1.1
Miscellaneous	Tb927.5.310	ISG-like?	ATCCTTGTGTTGGTGTTCTTCTTAATACGAAGTCGGCGAAAGGCAGCCCCTGAGGAAGCTTCTGCAG	1.0/1.1
Miscellaneous	Tb927.5.410	ISG65-like	GGAAAAGTGGAATGATGTTAAACCAAAGCCTTCGAGTCCCACCCACCGTAATGAATACGCCGAGACC	1.0/1.1
Miscellaneous	Tb927.5.420	ISG65-like	CGGTTTCTTGCTATTTCGCTGCATAAAGAACAGCTTGAAGGTGCAGAGTGCTTACGCTCCCGTTTCC	1.0/1.1
Miscellaneous	Tb927.5.430	ISG65-like	CTAGTGTATTACTTTTGCTAATGAATCGTCGCGGGTTTAACAGAGGTAGCGCTTTTGGGACCAAGAG	1.0/1.1
Cell surface	Tb10.6k15.0030	procyclin	AACCTGAACCTGGTGCTGCAACGCTGAAGTCTGTTGCTCTTCCGTTTGCAATCGCGGCCGTTGGTCT	1.0/1.1	Tb10.6k15.0020, Tb927.6.450, Tb927.6.480, Tb927.6.510, Tb927.6.520		PCF-specific (Roditi et al, J Cell Biol 1989, PMID: 2645304)
Cell surface	Tb927.6.450	procyclin	CCTTTATCTGCTCGCTATTCTTCTGTTCAGCGCGAACCTCTTCTCTGGCGTGGGATTTGCCGCAGCC	1.0/1.1	Tb927.6.480, Tb927.6.510, Tb927.6.520, Tb10.6k15.0020, Tb10.6k15.0030		PCF-specific (Roditi et al, J Cell Biol 1989, PMID: 2645304)
Miscellaneous	Tb09.211.0620	actinA	ACCTGAGCGACTTGGAAAGGAGATCAGCAATCTTGCACCGTCATCGATCAAGCCTAAGGTTGTGGCA	1.0/1.1	Tb09.211.0630		equivalent levels in PCF and BSF, but developmentally regulated localisation (Garcia-Salcedo et al, EMBO J 2004, PMID: 14963487)
Miscellaneous	Tb11.02.1380	actin, putative	CATAGCAGTTAATGATATTCCCTGTCGCGTGTACAGTGCATGGGTTGGTGGTTCGATGCTCGCAGGC	1.0/1.1
Miscellaneous	Tb09.160.3960	actin, putative	ATGCTTTCCCTCAGGGTATTCATAGGCTTCTCGTCGATTCGGTGCGGAAATGCGATACCGACCTTCA	1.0/1.1
Miscellaneous	Tb927.4.980	actin, putative	GGTGGGCGCATCTTTGGCGACAGATAGCTCCTCCTTTGCATCCCTTTGGATTACACGTGCCGATATG	1.0/1.1
Miscellaneous	Tb11.01.1870	actin-like	GGCGGGTCTGTTGTTGCATCAATGCCAACATTTCCACATATGTGCCTGTCACGCAAGGACTACTTAG	1.0/1.1
Miscellaneous	Tb10.70.5830	actin-like	TCTTCAGTATAATGGCGTTGGTTATACACCGAGTGACTGTGAACTTCAACCCCTTTTCGGTGCTCTT	1.0/1.1
Miscellaneous	Tb10.61.0500	ARP2	ACTAGCGCTTGAGACAACGGTGCTAGAAAAGACATTCCTACTACCGGATGGTTCCAGTTGCAGCATC	1.0/1.1
Miscellaneous	Tb09.160.3850	ARP3	ACTTTCAGGTGGGACGACGATGTTTCCCAAATTCGACAAACGGCTACAGAAGGATCTGCGTGCACTC	1.0/1.1
Miscellaneous	Tb927.3.3020	actin-like	AGTACTTGGGGAAGCAATGACACATGCTCTCACAGTTACGCAGAGAGAAGGACCGCAATACATCGCC	1.0/1.1
Miscellaneous	Tb10.389.0270	ARPC1	AGGGAAGTGGGTTGTGGCTCATGCAAAGGAGATAGTAACGACCCAACAGTTAGCCCGTGCGAAGTTT	1.0/1.1
Miscellaneous	Tb927.7.2820	histone H2A	CGGAGGTGTGATGCCGAGCCTCAACAAAGCTCTGGCGAAGAAGCAGAAGAGCGGAAAGCACGCGAAG	1.0/1.1	Tb927.7.2830, Tb927.7.2840, Tb927.7.2850, Tb927.7.2860, Tb927.7.2870, Tb927.7.2880, Tb927.7.2890, Tb927.7.2900, Tb927.7.2910, Tb927.7.2920, Tb927.7.2930, Tb927.7.2940
Miscellaneous	Tb927.7.6360	histone H2AZ	TGTGGTGCCATTTGTGCACAAGAGCCTGGAAAAGAAAATCATCAAGAAATCGAAGAGGGGCTCGTAG	1.0/1.1			equivalent levels in PCF and BSF (Lowell et al, J Cell Sci 2005, PMID: 16303849)
Miscellaneous	Tb10.406.0330	histone H2B	TCTACGTCAGCCGCTCACTCCGCTCGATCAACAGCCAGATGTCGATGACCAGCCGGACGATGAAGAT	1.0/1.1	Tb10.406.0340, Tb10.406.0350, Tb10.406.0360, Tb10.406.0370, Tb10.406.0380, Tb10.406.0390, Tb10.406.0400, Tb10.406.0410, Tb10.406.0420, Tb10.406.0430, Tb10.406.0440, Tb10.406.0450, Tb10.406.0460		equivalent levels in PCF and BSF, downregulated in stumpy; cell-cycle regulated: up in S phase (Garcia-Salcedo et al, Eur J Biochem 1999, PMID: 10491117)
Miscellaneous	Tb11.02.5250	H2B, variant	GGTTCATGTGGCGTGTATTAACAACGTAAAGACTCTTACTGCTCGTGAAATTCAAACATCCGCGAGG	1.0/1.1			transcribed in both BSF and PCF (Lowell et al, J Cell Sci 2005, PMID: 16303849)
Miscellaneous	Tb10.61.1090	H3, variant	TAACCGTGTTACTCTGTTCCCAAAGGATATCCAATTGGCGCTTAAACTCCGAGGCGAGCGTAACTAA	1.0/1.1			transcribed in both BSF and PCF (Lowell & Cross, J Cell Sci 2004, PMID: 15522895)
Miscellaneous	Tb927.1.2430	histone H3	TGGGCGTGTGACAATCCAACCAAAGGACATTCACCTTGCCCTCTGCCTACGCGGTGAACGTGCATAA	1.0/1.1	Tb927.1.2450, Tb927.1.2470, Tb927.1.2490, Tb927.1.2510, Tb927.1.2530, Tb927.1.2550	F: GCTGCTACAAAAGGCACCAT, R: GCAGCGACACAATGTACGAC	expressed in BSF and PCF as detected by proteomic analysis (GeneDB annotation)
Miscellaneous	Tb927.2.2670	histone H4	GCGCAGAAACGCCAAAAGAAGGTCCTTCGGGATAATGTGCGAGGCATTACACGTGGATCCATCCGCC	1.0/1.1	Tb927.5.4170, Tb927.5.4180, Tb927.5.4190, Tb927.5.4200, Tb927.5.4210, Tb927.5.4220, Tb927.5.4230, Tb927.5.4240, Tb927.5.4250, Tb927.5.4260
Miscellaneous	Tb927.5.4170	histone H4	GTTATCTACGACGAGGTGCGTGGTGTGCTAAAGTCATTTGTGGAGGGTGTTGTTCGTGATGCGACGG	1.0/1.1	Tb927.5.4180, Tb927.5.4190, Tb927.5.4200, Tb927.5.4210, Tb927.5.4220, Tb927.5.4230, Tb927.5.4240, Tb927.5.4250, Tb927.5.4260		expressed in BSF and PCF as detected by proteomic analysis (GeneDB annotation)
Miscellaneous	Tb927.1.4480	Lsp1-like?	CGCGAAGAGGAAGAGGACAACAGTAATGGTAGCGTAGGATTTGTGGTTGAGACCAAGTTGTCTGCGG	1.0/1.1			slow growth defect by RNAi (trypanofan TFN1.22)
Miscellaneous	Tb05.5K5.180	GRESAG4 (Hs1/cortactin domain)	CACAGCTAACATGGGACGAGGGCTTTTGTGAAGATGTGATTCGTCGGATTTCAGTCAAGGTCGGTCG	1.0/1.1	Tb05.5K5.190, Tb927.5.4540, Tb927.5.4550
Miscellaneous	Tb927.3.5180	cofilin (ADF)	ACGCAGGGTTTCCAGGGAATTCAGGCAAATGATGCATCGGGACTTGACTTTGAGGAAATCTCCCGCA	1.0/1.1
Miscellaneous	Tb11.01.5350	profilin	CAATCCGGCAGACTGCAACACGACAGTAAAGAGAATTGCGGAGTATTTGATTAGCTTGGACTACTGA	1.0/1.1
Miscellaneous	Tb927.4.2350	twifilin/PTK9	TGCTGAAGCGTATGGCAAATAGTGAAGTGAACGCGGTAACGTTTGCGATTGACAAGGAGAAGTTTGT	1.0/1.1			mammalian orthologue involved in both clathrin-mediated and caveolin/lipid raft-mediated endocytosis (Pelkmans et al, Nature 2005, PMID: 15889048)
Miscellaneous	Tb927.8.4410	ARPC2	GTTATGCACCTAGTAAACTTCCGCACTACGCTAGCCTATCATATCCGTGCCGGGAGGACGTACATGC	1.0/1.1
Miscellaneous	Tb10.70.2680	ARPC3	CAGGAGATGACTCTGAGCAAGATAGATGGAAATCGTATGCCACGCAGCTTCGTGTAGAGGCGGGAAG	1.0/1.1
Miscellaneous	Tb927.2.2900	ARPC4	ATGGATCCTCTGGCGGAACTCATTGCGAGGAAATACGTTAGTTTCTTAGCTCAACGGGGCCAACAGT	1.0/1.1
Miscellaneous	Tb10.406.0320	ARPC5	TACCTGCTGTGGCATGCAGAACTCCATAACATAACAGGAACAGGATCCATTTTACGTGTAATGGCAG	1.0/1.1
Miscellaneous	Tb927.4.2560	cardiolipin synthetase/ceramide kinase (sphingolipid biosynthesis)	GCGGATCGCGGAGAAGTTCACGTTTCGAACCTTCTGGGATCCCGATCTCTCCTCCGAGATAGACTAG	1.0/1.1
Miscellaneous	Tb10.6k15.1570	ethanolaminephosphotransferase (shpingolipid biosynthesis)	GGGTTCTGGCAGTACTTCCATATGATTCTTTCCGTTATCACACAGATGGCGTACTTTCTTCGCATTT	1.0/1.1
Miscellaneous	Tb927.4.1020	serine-palmitoyl-CoA transferase (shpingolipid metabolism)	CTCTGTGAGAAGTACAAATTTCGTATTATTCTCGATGACAGTTGTGGTTTCGGTTGCATGGGCCCCA	1.0/1.1
Cell surface	Tb927.7.6850	TbTS, trans-sialidase (shpingolipid metabolism)	CCCCGAAGGTATGAGCGCACCTCGGTTATGTTGTCTGCTGATCTTAATGTATGTGTTGGCGATTTGA	1.0/1.1			PCF-specific (Engstler et al, Mol Biochem Parasitol 1993, PMID: 8259122)
Miscellaneous	Tb927.7.7480	trans-sialidase (shpingolipid metabolism)	CGTCCTCTGATCTCTCGGATCACACATCCATAACTGTACACAGTGTGCTCCTGTACAACCGAAGGTT	1.0/1.1	Tb927.5.640
Miscellaneous	Tb927.6.3630	sphingosine phosphate lyase-like protein (shpingolipid metabolism)	GGTGCTGTCAACGCTAAATCAACTATTTACGGATCACAGCAGAAGGTAAGCGACAGAACTATAATAA	1.0/1.1
Miscellaneous	Tb927.7.3360	FPPS, farnesyl pyrophosphate synthase (sterol biosynthesis, geranyltransferase)	TTGCTCACCAGGATTTGCTGCCAGCGTAGAAACTCTGTGGGGAAAGACTTACAAGCGCCAGAAGTGA	1.0/1.1
Miscellaneous	Tb927.8.7120	farnesyltransferase/squalene synthase (sterol biosynthesis)	CGCTTGCGGTGAAGGTAGAAAGTATAGTGACGAAGAAAAGGAGATCATTAAGTCCAAGGCGGTGGAT	1.0/1.1			moderately upregulated in BSF (Buckner et al, J Biol Chem 2000, PMID: 10749864)
Other kinases	Tb10.70.1760	SNF1-like kinase	GTTGTGGAGTAAAGCTGTGGCCCTTACGCCTGTAAAGGTAGAAGAGGGACCACGGTTGGGTAAGTTC	1.0/1.1			mammalian orthologue involved in both clathrin-mediated and caveolin/lipid raft-mediated endocytosis (Pelkmans et al, Nature 2005, PMID: 15889048)
Other kinases	Tb10.389.0330	UGP2 (UTP-glucose-1-phosphate uridylyltransferase 2)	AGCTTGTGAAGGGAGGAGTGCCATCCTTGCGACAATGCACATCACTTACCGTCCGTGGATTGGTGGA	1.0/1.1			mammalian orthologue required for clathrin-mediated endocytosis (Pelkmans et al, Nature 2005, PMID: 15889048)
Other kinases	Tb927.4.3320	URLK1 (uracil phosphoribosyltransferase)	CGTCTCCGCTGCGCTAGATCCTGGACTGGATTCAAGAAAATATATTGTTCCCGGTTTAGGGGATTTT	1.0/1.1			mammalian orthologue required for caveolin/lipid raft-mediated endocytosis (Pelkmans et al, Nature 2005, PMID: 15889048)
Other kinases	Tb927.5.800	CSNK1D (casein kinase)	AGAAGTACGCCCGTATTTCTGATAGGAAGCAGACCACATCCGTAGAGACTCTCTGCAGGAGCTTCCC	1.0/1.1			mammalian orthologue required for caveolin/lipid raft-mediated endocytosis (Pelkmans et al, Nature 2005, PMID: 15889048)
Other kinases	Tb927.5.790	CSNK1D (casein kinase)	GAGGGGATCACTTAGTGGGTATTCCTAATATTCTTCATTACGGCGTACAGGGAGATTTTAACGTGAT	1.0/1.1			mammalian orthologue required for caveolin/lipid raft-mediated endocytosis (Pelkmans et al, Nature 2005, PMID: 15889048)
Other kinases	Tb10.406.0580	MAP3K2 (MORN motif)	GGATAATCTGGATCCGCAACTGATGAGCTTCCTTGAATTGTGCTTTATTCGAGATCCGAAGAAGCGC	1.0/1.1			mammalian orthologue required for caveolin/lipid raft-mediated endocytosis (Pelkmans et al, Nature 2005, PMID: 15889048)
Other trafficking	Tb927.7.220	CDP-diacylglycerol synthetase (phosphatidylinositol signalling system, phosphatidate cytidyltransferase)	TTCCACTCAGCATTCCACTGTGAGAAGGATCCTCTATTTGTAAAGCGAGATGTCCCCATGCCTGCGT	1.0/1.1
Other trafficking	Tb09.160.0530	phosphatidyltransferase, putative (Table S10; phosphatidylinositol signalling system, CDP-diacylglycerol-inositol 3-phosphatidyltransferase)	TAAACTTATATATGTACGGCGTGTATGGGATCGCTGAACCTGCGTTTCTGTTCTTTATGGCTTTGAC	1.0/1.1
Other trafficking	Tb10.70.0070	tyrosine specific protein phosphatase (Table S10: phosphatidylinositol signalling system, protein-tyrosine phosphatase)	ATTCGGTATGGTTCAACGGTTAGAGCAGTATGCAGTTATCTATATGACTGTTCTGGGCCGGCTCGGT	1.0/1.1			upregulated in stumpy form at mRNA level (not protein), RNAi leads to spontaneous differentiation to PCF (Szoor et al, J Cell Biol 2006, PMID: 17043136)
Other trafficking	Tb927.5.3620	dual-specificity protein phosphatase, putative, Tb05.6E7.390 (Table S10: phosphatidylinositol signalling system, protein-tyrosine phosphatase)	ATTTGGCCCATCGTTTATATCATAAGCAACCGGATTTCTTTGCGCCACTCGGTGTTAGTGAAGGGCG	1.0/1.1
Other trafficking	Tb927.4.2460	DSPTP, dual specificity protein phosphatase, putative, Tb04.1H19.900 (Table S10: phosphatidylinositol signalling system, protein-tyrosine phosphatase)	CAATGAGGGTTTCTTTAGACAAATGATTGAACTGGATGGTGAGTTGTTCCCCGATGACCCGCCACTG	1.0/1.1
Other trafficking	Tb10.406.0240	dual specificity protein phosphatase, putative, MAP kinase phosphatase, putative (Table S10: phosphatidylinositol signalling system, protein-tyrosine phosphatase)	ACGAGCAAGTCCATCCCACTGAGTGATTCTCTCGATGAAGATATTGTACATCACTTTGAGGACGCCT	1.0/1.1
Other kinases	Tb10.6k15.0390	CABC1 kinase	TCCCAACTATTCAAACTTCCTATTTTGTCCCCAAACAAACAAAATTGGTCTTATCGACTTCGGAGCG	1.0/1.1			mammalian orthologue required for clathrin-mediated endocytosis (Pelkmans et al, Nature 2005, PMID: 15889048)
Other kinases	Tb927.7.6220	CAMK2D kinase	TCAATCTCACGTTCCTGCAGCAACTTGTGAAGGTGGTTGGCAATCATCCGTCTTTGGTGTCACTGAA	1.0/1.1			mammalian orthologue involved in both clathrin-mediated and caveolin/lipid raft-mediated endocytosis (Pelkmans et al, Nature 2005, PMID: 15889048)
Other kinases	Tb927.3.4560	SNF1-like kinase	ATTCGTGAAAGCCATGACGACGGGTATATATTGGACTTTAGTGTTTTAAAAGGCTCAGTGATTGCAC	1.0/1.1			mammalian orthologue involved in both clathrin-mediated and caveolin/lipid raft-mediated endocytosis (Pelkmans et al, Nature 2005, PMID: 15889048)
Other kinases	Tb927.4.3770	CAMK4 kinase	GCCAATTGACTGTGAATGGAGGCAAGTGAGTGAACGTACAAAAGCTTTGGTTTCCGGCTGTAAATAG	1.0/1.1			mammalian orthologue involved in both clathrin-mediated and caveolin/lipid raft-mediated endocytosis (Pelkmans et al, Nature 2005, PMID: 15889048)
Other kinases	Tb09.211.3540	glk1, glycerol kinase (CARKL)	AGATTCAAGCAAGTTTGTTGGGCGTGGACATCTTAGTGCCATCAATGCATGAGACAACTGCACTCGG	1.0/1.1	Tb09.211.3550, Tb09.211.3560, Tb09.211.3570, Tb09.211.3590		upregulated in BSF (Brems et al, Mol Biochem Parasitol 2005, PMID: 15664651), equivalent specific activity in PCF and BSF (Steinborn et al, Biol Chem 2000, PMID: 11154065), mammalian orthologue required for caveolin/lipid raft-mediated endocytosis (Pelkmans et al, Nature 2005, PMID: 15889048)
Other kinases	Tb10.70.2210	CRK3 (CDK)	CCAGACTATCGTGACGTCTTTCCAAAGTGGAGTGGAAAACCCCTCACTCAGGTGTTACCAGCGCTTG	1.0/1.1			mammalian orthologue required for caveolin/lipid raft-mediated endocytosis (Pelkmans et al, Nature 2005, PMID: 15889048)
Other kinases	Tb10.70.7040	CRK1 (CDK)	GACCGGAGTTTCAGCAAACCCTTGCAGCGACCTGTGAAGAGCAGTTTCAAACGAATCCCGCCTATGC	1.0/1.1			mammalian orthologue required for caveolin/lipid raft-mediated endocytosis (Pelkmans et al, Nature 2005, PMID: 15889048)
Other kinases	Tb927.7.7360	CRK2 (CDK)	GTGCTACAACCCGAGGGAACGTATAACCGCTTATGAGGCTCTTCAACACTCATACTTTGATGAGGTG	1.0/1.1			mammalian orthologue required for caveolin/lipid raft-mediated endocytosis (Pelkmans et al, Nature 2005, PMID: 15889048)
Other kinases	Tb09.160.4560	AK, arginine kinase (CKB)	GGAAATGCAAGACGGTATCCTTGAGCTCATCAAACTGGAGCAATCCGATGATGCAGAGGGGAACGGA	1.0/1.1	Tb09.160.4570, Tb09.160.4590		mammalian orthologue required for clathrin-mediated endocytosis (Pelkmans et al, Nature 2005, PMID: 15889048), AK activity isolated from PCF (Pereira et al, J Eukaryot Microbiol 2002, PMID: 11908902)
Other kinases	Tb09.160.4570	AK, arginine kinase (CKB)	GCCGTAAAGGAAATGCAAGACGGTATCCTTGAGCTCATCAAACTGGAGAATCGGGCTGTCGTAACCG	1.0/1.1	Tb09.160.4560, Tb09.160.4590		mammalian orthologue required for clathrin-mediated endocytosis (Pelkmans et al, Nature 2005, PMID: 15889048)
Other kinases	Tb09.160.4590	AK, arginine kinase (CKB)	GTATGAAGCCGTAAAGGAAATGCAAGACGGTATCCTTGAGCTCATCAAACTGGAGAAGTCGAAGTAG	1.0/1.1	Tb09.160.4560, Tb09.160.4570		mammalian orthologue required for clathrin-mediated endocytosis (Pelkmans et al, Nature 2005, PMID: 15889048)
Other kinases	Tb11.01.4230	CLK3 kinase	TCAGAGGCGTCTGAATGCTCGACAAATGATGAGTCACGCGTATGTGCATAAATACTTTCCCGAGTGC	1.0/1.1	Tb11.01.4250		mammalian orthologue required for caveolin/lipid raft-mediated endocytosis (Pelkmans et al, Nature 2005, PMID: 15889048)
Other kinases	Tb927.7.6310	PLK kinase (also~CNK)	TTCATGATAAGGCGGAAGTTATTCTAAGTTCGGAGTCGCGTGTTGTTACATATACAGAACCAACTGG	1.0/1.1			mammalian orthologue involved in both clathrin-mediated and caveolin/lipid raft-mediated endocytosis (Pelkmans et al, Nature 2005, PMID: 15889048)
Other kinases	Tb927.8.5140	DGKB/G kinase	GTGCGTTGTCTGAATGAAGATGTGCTTCTCGAGTCACCATCAGAAGAAGGAACAGAAGGGGAAGGGG	1.0/1.1			mammalian orthologue required for caveolin/lipid raft-mediated endocytosis (Pelkmans et al, Nature 2005, PMID: 15889048)
Other kinases	Tb927.6.710	DPCK kinase	TGCCGATCGTGTGATACATAACGAGGAGAGCCTTAGTGAATTGGAACACTCCGTAGCCGACACGGTT	1.0/1.1			mammalian orthologue required for caveolin/lipid raft-mediated endocytosis (Pelkmans et al, Nature 2005, PMID: 15889048)
Other kinases	Tb11.01.6920	DPCK kinase (?)	TGTTGGTTCCTTATGTAGGAGTCTGCGATGATGAGGAGAGTAGAGTGAGTTCCACCAACATACGAAA	1.0/1.1			mammalian orthologue required for caveolin/lipid raft-mediated endocytosis (Pelkmans et al, Nature 2005, PMID: 15889048)
Other kinases	Tb927.8.3510	DTYMK kinase	GGGCGAACGCTATAGTCGTGAGAAAGTACACGAGATGATATACAATGCCGTCGCAAAACATATTTAA	1.0/1.1	Tb927.8.3910		mammalian orthologue involved in both clathrin-mediated and caveolin/lipid raft-mediated endocytosis (Pelkmans et al, Nature 2005, PMID: 15889048)
Other kinases	Tb11.02.0640	DYRK3 kinase	AGCAAGCGCAAATTATTCACCCAAATTAGTTCCCAACAGCAAACTTAAGATACGCTTTCCGGGAACC	1.0/1.1			mammalian orthologue required for caveolin/lipid raft-mediated endocytosis (Pelkmans et al, Nature 2005, PMID: 15889048)
Other kinases	Tb927.4.4970	myosin heavy chain kinase (~EEFK2)	TTCATTCCACCTCCTAAACCGATATCTGAGATGACAGAAGAGGAAAAGTTTGAGCACGCCCTGCAGC	1.0/1.1	Tb927.8.7450		mammalian orthologue involved in both clathrin-mediated and caveolin/lipid raft-mediated endocytosis (Pelkmans et al, Nature 2005, PMID: 15889048)
Other kinases	Tb11.18.0017	ETNK2 kinase	CAGCTTGTCAAACTCCTTACCCTCGCTTCTCACCTAAGTTGGAGTGTTTGGGCCTTACTTCAGGAGG	1.0/1.1			mammalian orthologue inhibits clathrin-mediated endocytosis (Pelkmans et al, Nature 2005, PMID: 15889048)
Other kinases	Tb927.5.1140	ETNK2 kinase (?)	CGGAAGTGGGCTTGATTACATGCGATATGGTGAATGTCGTCTGCGGGAGTACATTGCTCTGCGTGGT	1.0/1.1			mammalian orthologue inhibits clathrin-mediated endocytosis (Pelkmans et al, Nature 2005, PMID: 15889048)
Other kinases	Tb09.211.3420	ribofkavin kinase	CGGAAAAGAGCGAGAGAGTTTCGGTCCTTATCCATTTGCCGCCTCTATAGGATTCAACATGCAATTT	1.0/1.1			mammalian orthologue inhibits caveolin/lipid raft-mediated endocytosis (Pelkmans et al, Nature 2005, PMID: 15889048)
Other kinases	Tb927.3.5510	FLJ12476 kinase	GTGGCCAGGAAAATGAAGGAATTTCAAAGCTTACTGAACTTGGAGTTGCCAAAACAGGGCGAGCACA	1.0/1.1			mammalian orthologue inhibits caveolin/lipid raft-mediated endocytosis (Pelkmans et al, Nature 2005, PMID: 15889048)
Other kinases	Tb10.6k15.0770	FLJ32818 kinase	CCTTTACACCTGCTTCTTCCACCTGTTGCGTACCCCAACACGGTAACCGCCCTCCATTCGGCACCTG	1.0/1.1			mammalian orthologue inhibits clathrin-mediated endocytosis (Pelkmans et al, Nature 2005, PMID: 15889048)
Other kinases	Tb927.7.1240	sphingosine kinase	GAGGTACTACCAGTGAACAGAGTGAGAATCGAGCCACAATCCCGAACATATGAAATCGTGCGCGGCC	1.0/1.1			mammalian orthologue required for caveolin/lipid raft-mediated endocytosis (Pelkmans et al, Nature 2005, PMID: 15889048)
Other kinases	Tb10.70.5800	hexokinase (GCK/HK)	CAGCACGATCCAGAAGGTGTGTGGTGTTGACGTGCAGTCAATTGAAGACCTTCGCATCATTCGCGAT	1.0/1.1	Tb10.70.5820		upregulated in BSF (Brems et al, Mol Biochem Parasitol 2005, PMID: 15664651), hexokinase activity BSF/PCF = 14 (Hart et al, Mol Biochem Parasitol 1984, PMID: 6749187), mammalian orthologue involved in both clathrin-mediated and caveolin/lipid raft-mediated endocytosis (Pelkmans et al, Nature 2005, PMID: 15889048)
Other kinases	Tb09.211.2360	PKAC2	GCGAATTGGGAGAAACTCTATGGACGTCATTATCACGCTCCCATTCCTGTAAAAGTGAAGAGCCCCG	1.0/1.1	Tb09.211.2410		mammalian orthologue required for clathrin-mediated endocytosis (Pelkmans et al, Nature 2005, PMID: 15889048)
Other kinases	Tb09.211.2410	PKAC1	TGAAGAGCCCCGGCGACACAAGTAACTTTGAGTCGTATCCCGAGAGTGGAGATAAGGGTTCTCCTCC	1.0/1.1	Tb09.211.2360		mammalian orthologue required for clathrin-mediated endocytosis (Pelkmans et al, Nature 2005, PMID: 15889048)
Other kinases	Tb10.389.0490	PKA3	ACCTTTGACTGAGGCACAGCAGGAGTTATTCTCGGGGTTTTGCGATGGTGAATACACGAGGATCTGA	1.0/1.1			mammalian orthologue required for clathrin-mediated endocytosis (Pelkmans et al, Nature 2005, PMID: 15889048)
Other kinases	Tb927.3.2440	protein kinase C-like	AAAAGCTCACCCATTCTGGACAGGCATTAACTTCGATGAAGTGATGCAAAAGAAGGTGAAACCACCG	1.0/1.1
Other kinases	Tb10.61.3140	GSK3B kinase	CAGTGGTAATCCCCTCCCAGCGCATTTGTATCAGTTCACTCCTGATGAAGTGGAGGCCATGACGGAG	1.0/1.1			mammalian orthologue required for clathrin-mediated endocytosis (Pelkmans et al, Nature 2005, PMID: 15889048)
Other kinases	Tb927.7.2420	GSK3B kinase (?)	ACAGAGTGCTGGAAGTGCATTAATACGGACATGGGGAGATTCGCACAACGCCTCACAGTTGTCACCA	1.0/1.1			mammalian orthologue required for clathrin-mediated endocytosis (Pelkmans et al, Nature 2005, PMID: 15889048)
Other kinases	Tb927.7.4400	ITPKA	CGCGGAACAGGATAAGGACGTGGGATATATTGAGGCCCTGAAAACTGTACTTGACATGCTCACATAA	1.0/1.1			mammalian orthologue involved in both clathrin-mediated and caveolin/lipid raft-mediated endocytosis (Pelkmans et al, Nature 2005, PMID: 15889048)
Other kinases	Tb927.4.4590	PDK1 kinase (also ~CLK)	ACCGATCCAGGGGAAAACTCATGTGCTCATGATGTCGGCGATAAAGGAGTATCAGAATGGCAGCATC	1.0/1.1			mammalian orthologue required for clathrin-mediated endocytosis (Pelkmans et al, Nature 2005, PMID: 15889048)
Other kinases	Tb10.70.1800	MAP2K1 kinase	CTCTCCACCATGCAACCGAAGTCTTCGTCACACGACATAGCTGATGTGGATGGTGTATGCCGAATGC	1.0/1.1			mammalian orthologue required for clathrin-mediated endocytosis (Pelkmans et al, Nature 2005, PMID: 15889048)
Other kinases	Tb927.3.4860	MAP2K1 kinase (?)	GAAGCGCAGCCAAGAAGACGTCGCAAAGGAAGTGAACATAAAATTGGAAATGCTAGGTGTTCTGTAG	1.0/1.1			mammalian orthologue required for clathrin-mediated endocytosis (Pelkmans et al, Nature 2005, PMID: 15889048)
Other kinases	Tb927.8.5950	MAP2K1 kinase (?)	GAAATCGACCGGTCGCGAACATAGTGCTCAGCTTATTGATTTTGTAAACCACTGTCTTCTCCCTGCC	1.0/1.1			mammalian orthologue required for clathrin-mediated endocytosis (Pelkmans et al, Nature 2005, PMID: 15889048)
Other kinases	Tb927.6.2030	MAP3K12 kinase (?)	GGTACTAGCAAAGATTTGCAGTCAACTATAGTAACGAATAGTGTCGCTGGAACGCCGAATTTTATGG	1.0/1.1			mammalian orthologue inhibits clathrin-mediated endocytosis (Pelkmans et al, Nature 2005, PMID: 15889048)
Other kinases	Tb927.7.3650	MAP3K6 kinase	TGAAAGCAAGGGAGGGAATAGCACAAGGAAAAGTAGCACAAAATCAAACAGGACACCGCGTGAGTGG	1.0/1.1			mammalian orthologue inhibits caveolin/lipid raft-mediated endocytosis (Pelkmans et al, Nature 2005, PMID: 15889048)
Other kinases	Tb10.61.2490	MAP3K8 kinase (?)	CAAGGTCATTGAGCGGTCTCCCAGTCTCGTGGTGACCTTTAGTGACAACATTAAAGCACAAATCACG	1.0/1.1			mammalian orthologue involved in both clathrin-mediated and caveolin/lipid raft-mediated endocytosis (Pelkmans et al, Nature 2005, PMID: 15889048)
Other kinases	Tb10.389.1730	MAPK13 kinase (?)	TAGGGATCTGTACGAGGAATCCGATGTACAGGTTAGTATCCAGCACTTTAACTTTGATGAAACACAA	1.0/1.1			mammalian orthologue required for caveolin/lipid raft-mediated endocytosis (Pelkmans et al, Nature 2005, PMID: 15889048)
Other kinases	Tb10.61.0250	MAPK2 (MAPK9?)	TGTTTGGCGACACAATGAGGGACTCACACTTGAGGGCCTTCGTGAGGAAATGTGGCGTATTATTTTG	1.0/1.1			mammalian orthologue required for caveolin/lipid raft-mediated endocytosis (Pelkmans et al, Nature 2005, PMID: 15889048)
Other kinases	Tb10.70.2070	MAPK8 kinase (?)	TCACCATGCAAGAGTATCGTGAGCGGCTATACCAAGAAATTGCTAATGCACGGCGCAAAGTCCGACG	1.0/1.1			mammalian orthologue involved in both clathrin-mediated and caveolin/lipid raft-mediated endocytosis (Pelkmans et al, Nature 2005, PMID: 15889048)
Other kinases	Tb927.6.1780	MAPK8/9 (?)	CACTGAACCTGTGCTTCGGGCAGTGATGAAAGCAGAGATTGCAGATTTCAGTGCTTCGAGACGGTAA	1.0/1.1
Other kinases	Tb927.3.1630	CSNK1D/CSNK1A1L	TGGGCACCAGATCTTGGAATGGACAGGACAATAGTAAGTGAATATGATTGGATGTTTGACTGGTTCT	1.0/1.1
Other kinases	Tb11.02.2050	STK36/fused kinase	AGAGTGGCATCTGTAATGTCGATCCCTCCATCACAAAGTACGTGGCACGGATAAGGCAAAGGATTTC	1.0/1.1			mammalian orthologue required for caveolin/lipid raft-mediated endocytosis (Pelkmans et al, Nature 2005, PMID: 15889048)
Other kinases	Tb927.3.3190	NEK2/6/7 kinase	TGATAGCTCACCACAGGAAGACATGATTATACTGTCAAGTGGAAAGTCTGTGCCAGCATCTCAGGTG	1.0/1.1			mammalian orthologue required for clathrin-mediated endocytosis (Pelkmans et al, Nature 2005, PMID: 15889048)
Other kinases	Tb927.7.3580	NEK2/6/7 kinase	TGTACCGAACAGTATAATTCTTCAACGACTCGCGGAACACCGGGCTCACAAACGCAGTCAGCAGGAG	1.0/1.1			mammalian orthologue required for clathrin-mediated endocytosis (Pelkmans et al, Nature 2005, PMID: 15889048)
Other kinases	Tb10.70.7860	nek1 NEK8 (2/6/7?)	ATACATCCCAATCATTGCCCAACTGATTGTGTGCGAAGATGCATTTAATCGTCAAATGCTGCGGTAG	1.0/1.1			mammalian orthologue required for clathrin-mediated endocytosis (Pelkmans et al, Nature 2005, PMID: 15889048)
Other kinases	Tb10.61.2330	nek1 NEK8 (2/6/7?)	AGGAATTAGCGAAGCATATCAATGCGATATTGAGAATGACGGATTTCTTCCACGTGTTGTTAACGTG	1.0/1.1			mammalian orthologue required for clathrin-mediated endocytosis (Pelkmans et al, Nature 2005, PMID: 15889048)
Other kinases	Tb11.01.7800	NDPK kinase (NME6)	TCGAAACCCTTCTACAGTGGCCTTGTGTCGTACTTTTCCTCTGGCCCTATCGTCGGTATGGTGTGGG	1.0/1.1			mammalian orthologue inhibits clathrin-mediated endocytosis (Pelkmans et al, Nature 2005, PMID: 15889048)
Other kinases	Tb09.211.2560	NDPK/NME6 (?)	AACGTTTAATTGATGAAGGGTTTCACATTACAGCTTTGGGGATGTATAGCTTAACTGTCGCCGATGC	1.0/1.1			mammalian orthologue inhibits clathrin-mediated endocytosis (Pelkmans et al, Nature 2005, PMID: 15889048)
Other kinases	Tb927.4.1720	NDPK/NME6 (?)	ACAAGCAAACGAGCTGCTGAAGCCTTACAAAGGTGTTCTACCCGACTTTCCAGACACGATGCGGTCG	1.0/1.1			mammalian orthologue inhibits clathrin-mediated endocytosis (Pelkmans et al, Nature 2005, PMID: 15889048)
Other kinases	Tb10.70.6740	SCYL1 (PACE1)	GATTCTTTGACCTCAGATGATCATCCGGAGGACAAACGCACGCTGAAGATAAGAAAGAAGGGCATTG	1.0/1.1			mammalian orthologue required for clathrin-mediated endocytosis (Pelkmans et al, Nature 2005, PMID: 15889048)
Other kinases	Tb927.7.6680	PAK1 kinase	CCCCAAAATGCTGTACGATTTCTTTTCAAGGTGTTTTGAGCGTGATGTACCAAAGCGTGCCACGGCA	1.0/1.1			mammalian orthologue involved in both clathrin-mediated and caveolin/lipid raft-mediated endocytosis (Pelkmans et al, Nature 2005, PMID: 15889048)
Other kinases	Tb11.02.2390	PDK2 kinase	GAAATATTGGTTTGCGTACAAGTGCACGGATGACATGTTGAAACTCGCTAAAACATGGACACATAGT	1.0/1.1			mammalian orthologue required for clathrin-mediated endocytosis (Pelkmans et al, Nature 2005, PMID: 15889048)
Other kinases	Tb927.3.2710	PKFB2/3 (?)	GCTGTAGTAGAAATTAGCGTGAAGGGTGATATAACCGTACACCAGCTGGTAAAGCCCTGTGACCGCC	1.0/1.1			mammalian orthologue involved in both clathrin-mediated and caveolin/lipid raft-mediated endocytosis (Pelkmans et al, Nature 2005, PMID: 15889048)
Other kinases	Tb927.8.1020	PKFB2/3 (?)	TATATCGCGCAATTCAAACCGTAGAGAAGTGTGAGCAGTTGCTTGGGATTAAGACAACACGGTGCCA	1.0/1.1			mammalian orthologue involved in both clathrin-mediated and caveolin/lipid raft-mediated endocytosis (Pelkmans et al, Nature 2005, PMID: 15889048)
Other kinases	Tb927.7.1610	PKFB2/3 (?)	CTCTGTTCTCGTAGTTTCACATCTCCATCTTCTTCAAGGCCTTTACTCCTACTTTGTCTGCAAGGAC	1.0/1.1			mammalian orthologue involved in both clathrin-mediated and caveolin/lipid raft-mediated endocytosis (Pelkmans et al, Nature 2005, PMID: 15889048)
Other kinases	Tb927.3.3270	PFKP kinase	ACAAGTCTCGCTACCCTGACTCGACAGTTAAATACATTGACCCCTCGTACATGATTCGTGCTTGCCC	1.0/1.1			mammalian orthologue required for caveolin/lipid raft-mediated endocytosis (Pelkmans et al, Nature 2005, PMID: 15889048)
Other kinases	Tb927.1.720	PGKA (PGK1)	TGCGTCTTTGGAACTCCTCGAGGGCAAAACGCTTCCCGGTGTTGCAGTATTGGATGATAAGGAGTAA	1.0/1.1	Tb927.1.700, Tb927.1.710		PGKA low in both PCF and BSF, PGKB (cytosolic) upregulated in PCF, PGKC (glycosomal) upregulated in BSF (Haanstra et al, J Biol Chem 2007, PMID: 17991737), mammalian orthologue involved in both clathrin-mediated and caveolin/lipid raft-mediated endocytosis (Pelkmans et al, Nature 2005, PMID: 15889048)
Other kinases	Tb927.1.710	PGKB (PGK1)	CCTTATTCCAAAGGTACATTTGCAATTGCGAAAGCCATGGGTCGAGGAACTCACGAGCATGGACTCA	1.0/1.1	Tb927.1.700, Tb927.1.720		PGKA low in both PCF and BSF, PGKB (cytosolic) upregulated in PCF, PGKC (glycosomal) upregulated in BSF (Haanstra et al, J Biol Chem 2007, PMID: 17991737), mammalian orthologue involved in both clathrin-mediated and caveolin/lipid raft-mediated endocytosis (Pelkmans et al, Nature 2005, PMID: 15889048)
Other kinases	Tb11.22.0003	PGK1 (?)	AGAGTTCATAGGTTTTGGGTGATTAAGAGAAAATCCGAAAGTGGCTGCAACCTGACACCACAGCGGT	1.0/1.1			mammalian orthologue involved in both clathrin-mediated and caveolin/lipid raft-mediated endocytosis (Pelkmans et al, Nature 2005, PMID: 15889048)
Other kinases	Tb10.61.2680	PYK1 (PKLR)	TGTCGTGCATGCCGACCACTCTGTGAAGGGGTACCCGAACCAAACTCGCCTCATCTATCTTCCTTAA	1.0/1.1			mammalian orthologue inhibits caveolin/lipid raft-mediated endocytosis (Pelkmans et al, Nature 2005, PMID: 15889048)
Other kinases	Tb927.6.5100	PLK/CLK	ACTACAGGCAATAGGTGTGCTACTCCGAAGAGTTCGCTGCTGTGCAAATATTGTGGAGTGCTTTTAA	1.0/1.1			mammalian orthologue involved in both clathrin-mediated and caveolin/lipid raft-mediated endocytosis (Pelkmans et al, Nature 2005, PMID: 15889048)
Other kinases	Tb927.4.2500	PRKR kinase	AGCGTTAATAAAACCCCGGCCGACTCCATGAATATTGTTCCCTTGGGGAATGTCAGTTCAGTGGAGT	1.0/1.1			mammalian orthologue required for clathrin-mediated endocytosis (Pelkmans et al, Nature 2005, PMID: 15889048)
Other kinases	Tb11.03.0090	ribokinase (RBSK)	AGGCACCCAATCGTCCTATCCCACACTTGACGAGCTGCCTGCTGAGGTGAAGGAATGCAAAATATAG	1.0/1.1			mammalian orthologue required for clathrin-mediated endocytosis (Pelkmans et al, Nature 2005, PMID: 15889048)
Other kinases	Tb927.3.5400	RIOK1/3	GATGACGAAGGAGGAGCGCAAAATATACCACAAGTCTGTGAAGGAGGCCAATCGCGAGCGTCGTGCG	1.0/1.1			mammalian orthologue involved in both clathrin-mediated and caveolin/lipid raft-mediated endocytosis (Pelkmans et al, Nature 2005, PMID: 15889048)
Other kinases	Tb927.6.2840	RIOK1/3 (?)	AGGACGTCAAAAGCAGAAAATACGTAGGAAACTGAAGCATGCGGAAAATGAAGGACTCTTTGACTAA	1.0/1.1			mammalian orthologue involved in both clathrin-mediated and caveolin/lipid raft-mediated endocytosis (Pelkmans et al, Nature 2005, PMID: 15889048)
Other kinases	Tb10.6k15.0990	SEPHS2	GTGCCCCGTACGCGCTACTACAGAAAGACTATAAAATTATTGAGGTGGGAGCGAAGGTAAATGATAA	1.0/1.1			mammalian orthologue required for caveolin/lipid raft-mediated endocytosis (Pelkmans et al, Nature 2005, PMID: 15889048)
Other kinases	Tb927.6.4970	STK23	AGACAGGGAAGACGGGGATTCAAACTCATCTGTAGATGAATCTGACAGCAGCTGCACTAATGACTAA	1.0/1.1			mammalian orthologue involved in both clathrin-mediated and caveolin/lipid raft-mediated endocytosis (Pelkmans et al, Nature 2005, PMID: 15889048)
Other kinases	Tb927.7.5770	STK38	CGCCGTCAGGGAAGTGGATCCGCGGGGCGTGATATTTGCAGACTACAAATTCAACCTCAAACGGTAA	1.0/1.1			mammalian orthologue required for clathrin-mediated endocytosis (Pelkmans et al, Nature 2005, PMID: 15889048)
Other kinases	Tb10.70.0930	TIF1/TRIM28	AAAACATTCTGTTGGTGAGGCAACCGATGATAGCGAGTTATTAGTGGGGCGCAAGAGAAGTAGGTGA	1.0/1.1			mammalian orthologue involved in both clathrin-mediated and caveolin/lipid raft-mediated endocytosis (Pelkmans et al, Nature 2005, PMID: 15889048)
Other kinases	Tb927.6.3640	TIF1/TRIM28 (?)	AAATCTGGTTACTAGCCTTCATCCGCGAATATCTCCCTGTTTCATCCTCTACCCCAAGGAATCCTTG	1.0/1.1			mammalian orthologue involved in both clathrin-mediated and caveolin/lipid raft-mediated endocytosis (Pelkmans et al, Nature 2005, PMID: 15889048)
Other kinases	Tb11.02.1080	TPK1	TCTTGTAAACTACGGAAGAATGACTGAGTGCGAGACGAGTGGTTTGCTCTGGAATGTTGTGAAGGGC	1.0/1.1			mammalian orthologue required for caveolin/lipid raft-mediated endocytosis (Pelkmans et al, Nature 2005, PMID: 15889048)
Other kinases	Tb927.4.1700	TTBK2	TCGCCGACTGTGCAGAATGACAACAAGTTGGTCAGAGCGGAAGGATCAGTAGGAAAACGAAGAAGAA	1.0/1.1			mammalian orthologue inhibits caveolin/lipid raft-mediated endocytosis (Pelkmans et al, Nature 2005, PMID: 15889048)
Miscellaneous	Tb927.1.2400	alpha tubulin	AGCGCACGATTCAGTTCGTGGACTGGTCTCCCACAGGCTTCAAGTGCGGTATCAACTACCAGCCACC	1.0/1.1	Tb927.1.2340, Tb927.1.2360, Tb927.1.2380	F: GTTGTGCCAAAGGATGTGAA, R: GTGGGTGGCTGGTAGTTGAT	cytokinesis defect by RNAi (Ngo et al, PNAS 1998, PMID: 9843950)
Miscellaneous	Tb927.1.2330	beta tubulin	AGAGTCCAACATGAACGATCTCGTGTCTGAGTACCAGCAGTACCAGGATGCCACGATTGAGGAGGAG	1.0/1.1	Tb927.1.2350, Tb927.1.2370, Tb927.1.2390	F: CAAGATGGCTGTCACCTTCA, R: GCCAGTGTACCAGTGCAAGA
Tethers	Tb11.55.0019	Sec6	CTTTGGTATGCTCGACCGTTCCTTAGCTGACATTGGTAAGAAAGGAGGGTTATTCAGCTCGAGTCCC	1.1 only
Tethers	Tb10.70.7690	Sec8	GGAATACGAAGAATATGAAGAGAGCGATGAGTATGAAGAGTCGGATGATGCCGATAATGACGATGAT	1.1 only
Tethers	Tb927.8.2580	Sec10	ACAGCGAGCCTGTTAATTATGCCTCCGGATCACATTAAAGGAGTGTGGGACACAGGCTTGTTGAGGC	1.1 only
Tethers	Tb11.02.4970	Sec15	GAGTTACGCGCTTGTGTAAAGGAGTTTGAACAAATTTGCGCAACCCATATACCCCAGTGGAAGCAGC	1.1 only
Other trafficking	Tb10.26.0670	Hippi	CACACAGTCCTCCACTACGTAATGAAACAAACAAAGGCAAAACGAGAGGGTACAGCCAATACCTCTG	1.1 only
Tethers	Tb927.3.1620	Trs85	GAATTGAACACTGGTAGTAACAGCGACATCACAGAACTTCCTGCGTCCATGAGGTGCGATGTGCAGA	1.1 only
Other trafficking	Tb927.8.3180	Golgin-97(?)	AATCTTGATGTCCAGGGATGTGAGTGTCCCGAGGATTCCATAGATATGGAGATAATGCGACACCAGT	1.1 only
Tethers	Tb11.02.4770	Sec20	TCTTGTGGTGGCGTACATAATAACTCAGCGGGTGTTCGGCTTCTTTCCGTCTGTGGTTAGGCGATGA	1.1 only
Tethers	Tb11.46.0004	Sec3	CCCGCCACCGTTTACTCTCCCCTTACACAGTCAGTTGTTACACCACCTTACAATCACTACGTGTCTT	1.1 only
Other trafficking	Tb927.3.4200	Sys1	CGAAAACGTCTGTTGAGAGGTCTGCCTTGCTAAATTCTGGTCAAACCGACAGCGTCCCCACTCGTGC	1.1 only
Other trafficking	Tb927.5.1640	Rab11-y2h	CGCTGGTTGGAGGAGAAGAGGCGTTTCCGTGACATGATTGAAAGATACCAGCGCCGCCTGGAGGAAC	1.1 only
Other trafficking	Tb09.211.4830	Rab11-y2h	TGAAGGAGATACAGGAGAAAGTACGAGCTGAGGATGAGGCAAGGATGCATGTGCTAGATTCGGAGTG	1.1 only
Other trafficking	Tb927.4.2540	Ubiquitin	TTGTGTATCAGGGAAAGCAATTGGAGGATGAGAAGCGGCTGAAAGATTACCAAATGTCCGCCGGTGC	1.1 only
Other trafficking	Tb11.01.1680	polyUb	TGCGGACTACAACATTCAGAAGGAGTCGACACTGCATCTTGTGCTTCGTCTTCGAGGTGGTTGGTAG	1.1 only
Other trafficking	Tb10.70.2170	Ub-fusion	CTTCATGGCGCAGCACAAGGGACGAAAGTACTGTGGTAAGTGTCACCTGACGTACACCATGAAGTAA	1.1 only	Tb927.7.3680
Other trafficking	Tb927.7.3680	Ub-fusion	GGCGGAATGCGGCCTTCAGCAGGGCAGTACGGTGCAGGTAATGATTCCGGTGGAAGGTGGTAAAGGT	1.1 only
Other trafficking	Tb927.6.2210	GDS1	CAAAGACAGCAACATCAACGAAACAACCGTGGGGATAAGGAGACACAGGGACCCGGTGAGACGAGGG	1.1 only
Miscellaneous	Tb11.01.6410	PM isomerase	GTTTGGCGATTTTCAGATCTTTGTGGCATCCATGAATTACTCTCTCCATTCGGCATCGCATATGTGA	1.1 only
Miscellaneous	Tb11.01.2220	UDP-N-acetylglucosamine	TAATTACACGCTGTTGAACGCCATCTTGCTTCTACGTGGTGATATGCATGAGCGGGATTTGACGCGT	1.1 only
Miscellaneous	Tb11.01.2140	glycosyl hydrolase-like	GCTGTCGGATTCTCTTTCTAACGAGAGTACAACTCATGTGATCGCTGCATTCGATTTGAGGTTATGA	1.1 only
Miscellaneous	Tb10.70.2610	dolichyl-phosphate beta-D-mannosyltransferase	ACTTTGCTGCGCGCACTGTAGGCGAGAGTAAGTTAACAGGTAAGGTGATCGTCAATTATTTAGAGCA	1.1 only
Miscellaneous	Tb09.211.3330	cystathione gamma lyase	TCTGTCATGACACACGCCAATATGACAACTGAGGACCGATTGAAGGTTGGAATTACGGATGGGTTCA	1.1 only
Miscellaneous	Tb927.5.1310	protoheme IX farnesyltransferase	CGTCTGGCAAATACCACATTTTATGGGACTTAGTTTTCATTGCCGTCGTGACTACGAGGCTGCTGGG	1.1 only
Miscellaneous	Tb927.4.690	geranylgeranyl transferase	TCTTGAGAGCTTAGGGGTTCCGGAGAGTGCTGGGCTGCATGTCGGTAGGAAGCGTACCTGTGCGTGA	1.1 only
Miscellaneous	Tb10.100.0120	proteasome alpha 5 subunit	CAGGTGATGGAAGAGAAGCTAACGAAGACCAGCGTTGAAATTGCAATTGTTCCGGTTTCCACTGGGC	1.1 only
Miscellaneous	Tb11.02.4870	PSA4	TGTGGTTGTGAATCACGCACAACTGGAATGTCAACGCTTCCGCTTGAGCTACGAAGACGCCATTGAC	1.1 only
Miscellaneous	Tb927.7.4420	proteasome alpha 3 subunit	CTTTAAAATCTTGACTGATGAAGAGCTGAAACCACATGTTGATGAAGCAAACAGACAACGTGAGGCT	1.1 only
Miscellaneous	Tb10.100.0170	proteasome alpha 2 subunit	ATGCGAGAACATTCCTCGAGAAACGGTACACCAATGAAATGGAAATTGAAGACGCCGTACACACTGC	1.1 only
Miscellaneous	Tb927.7.4790	proteasome beta 6 subunit	CGTGTGCTTCCACATCGTTACTGCGGATGGAGTGGGTACAGAAATGTTTGAGCTCCGCAAAGACTAA	1.1 only
Miscellaneous	Tb927.4.430	proteasome beta 7 subunit	AAGCCGTTTGAAGTAGAAACAAATTGGGAGTATGAGGGGTTCTGCTTTGAGAAAACAGCCATTATTC	1.1 only
Miscellaneous	Tb11.02.5170	proteasome beta 3 subunit	CGAACAGACCAGCAAACCTTCGCTCAGAAAGTTAACTTCCGGACCGAAATGTACAAACTCCGTGAGG	1.1 only
Miscellaneous	Tb10.70.0850	TbPSA6	TGGAGAGGCACTTTAGAGGGTTTCCCGCGTGTGATTTGGACGAGTTGGTTATGCATGCGTTGAGGGC	1.1 only
Miscellaneous	Tb10.70.2490	proteasome beta 2 subunit	CAACAATACTTTTATATGTAAGGCTGTAACGAAGGACGGCGTAGAGCGAGTGCAATCTGTAAGCTAG	1.1 only
Miscellaneous	Tb927.3.780	TbPSA7	CTCGAATCGGCGAGTTTATGCATGTTTACACGACTCACTACGCCTATCGCCCCTTCGGCTGTTCGGT	1.1 only
Miscellaneous	Tb927.6.1260	TbPSB1	ATTCTTCGACGCCAATTACAAACCGGGGATGACGAAAGAAGAATGCATCCGTTTCTGTCAGCGCGCC	1.1 only
Miscellaneous	Tb927.3.5640	nuclear transcription factor, putative	TACAGAGAGTCGGTGTCATGTGGTAAGAAGTGTGGAAAGTTGATGAGCTGCTGTGGAAAACCGTGTG	1.1 only
Other trafficking	Tb10.6k15.2090	HECT	ATGCTTCTTTGCGCTTGAGCTTCCTGACTACTCTTCTCTTGAAGTGATGAAGGCCAAGCTGTACTAC	1.1 only
Other trafficking	Tb927.4.310	HECT	TTCTTTACACTCCGTATACCCGCCTACAGTTCAATTGATGTTATGCGTGACCGGATTTTGTATGCCA	1.1 only
Other trafficking	Tb11.01.7940	HECT	GGCTCAATCGTGCACATCACTTGTGACAATTCCTCCGTATGATACGTACAAGCTATTTAAAGAAAAG	1.1 only
Other trafficking	Tb11.02.0880	HECT	GCGGGAGAGGTTGCTCTTTGCGATTCAACACTGCCTTGACATTGATGCTGACTTCATGGTGCGTGAC	1.1 only
Other trafficking	Tb11.01.5930	HECT	CTATGTGCCACTTTATGCGCTCCGTATGCTTAGCATAGGTGAGTTGTTCGAGGTGCTGAACGGTCAC	1.1 only
Other trafficking	Tb09.160.0670	HECT	TGATGTCGTCGCTAGATGTTTCTTTGTTAACTAAAGCTGTTTGTGATATGCTCGTTGAAGTGGTGCG	1.1 only
SNAREs	Tb11.01.8000	t-SNARE	CTTCCCCATTTTCTTAACAATTGTTGCAATTGGCTCGCTCGTTGCTCTCTTCTTCAAGGGGAAGATT	1.1 only
SNAREs	Tb927.8.1120	v-SNARE	GGGTCTTGTCTTAACTTTGCTCTTCGTATTGGACGTATACCTCTTCTACAGGAAGTTTCTGGGGAAA	1.1 only
SNAREs	Tb927.8.1320	v-SNARE	CGCTGAAATAAAGAAGCATGTCTACGCCAAGCATACCAAAGTAGCACTAGAGAAGACACATGCCGAA	1.1 only
SNAREs	Tb927.7.1260	t-SNARE	CCGAATACTCAACCGCAAGTGTCGAGGTGCATACAGTGGATGATGTGGATGATCCCAATAATGAGGG	1.1 only	Tb927.7.1280
SNAREs	Tb927.7.1280	t-SNARE	GTGCATACAGTGGATGATGTGGATGATAGTAGGAGCTCTAATTCTGCTAAGAAGACGGTCTTGATTA	1.1 only
SNAREs	Tb11.03.0965	t-SNARE	GTGCATCGAGTGGTGTCAATCGGTCTGTGGGTCGTATCGGAGAGGTGGTGCAACGTTATGGATTCCG	1.1 only
SNAREs	Tb11.01.7050	Synaptobrevin	TCCATTGTTGAGAGAGGGAGAGACGGAGCGGTCCTGTCCCAAAGGAGATCTGAAAGGGAGGGAAGCG	1.1 only
